# Supplementary material for: Distributed neural representations of conditioned threat in the human brain
Source: Nat Commun. 2024 Mar 12;15:2231. doi: 10.1038/s41467-024-46508-0 (PMC10933283; doi:10.1038/s41467-024-46508-0)
Supplement: Supplementary file 4 — Source Data [file 41467_2024_46508_MOESM4_ESM.xlsx]

## Sheet: Fig1A
discovery_subject_id	cond_blk1	cond_blk2	cond_blk3	cond_blk4	ext_blk1	ext_blk2	ext_blk3	ext_blk4	recall_CS+E_blk1	recall_CS+E_blk2	recall_CS+U_blk1	recall_CS+U_blk2
0	1	1	0	0	1	0	0	1	1	1	0	1
1	0	1	1	1	1	0	1	0	1	0	1	0		Note: For each subject, the classifier was doing a forced-choice prediction, i.e., assign CS+ or CS- to the two brain maps of the subject, thus the accuracy for each subject would be 0 (uncorrectly assigned labels) or 1 (correctly assigned labels).
2	1	1	0	1	0	0	1	0	1	1	0	1
3	0	1	0	1	0	1	1	0	0	0	1	1
4	1	0	1	0	1	1	1	1	1	0	0	1
5	1	1	0	1	1	0	0	1	1	1	1	1
6	1	1	0	0	1	0	1	0	1	0	1	0
7	1	1	0	0	1	0	1	1	1	0	1	0
8	1	1	0	1	0	1	0	1	0	0	1	0
9	0	0	0	1	1	0	1	1	0	1	1	1
10	0	0	1	0	1	0	0	0	1	1	1	1
11	1	1	1	1	1	1	0	1	1	1	1	0
12	1	0	0	0	0	0	1	0	1	1	0	0
13	1	1	1	0	1	0	0	0	1	0	1	0
14	0	1	1	1	0	1	0	1	1	0	1	1
15	0	1	1	1	1	1	1	1	1	1	1	1
16	0	1	1	1	1	0	1	0	0	1	1	1
17	1	1	0	1	0	0	0	0	1	1	0	1
18	1	0	0	0	1	0	1	0	0	0	0	1
19	0	1	1	1	0	1	0	1	1	0	0	1
20	0	0	1	1	1	1	0	1	1	1	0	1
21	1	1	1	1	1	0	0	1	1	0	0	1
22	1	1	0	1	1	1	1	1	0	0	1	0
23	0	1	1	1	1	1	0	0	0	1	1	0
24	1	1	1	1	0	1	0	0	1	0	1	0
25	1	0	1	1	0	0	0	0	1	0	0	1
26	1	1	1	0	0	1	1	0	1	0	0	0
27	1	0	1	1	1	1	0	1	0	1	1	0
28	1	1	0	0	0	0	1	0	1	1	0	1
29	1	0	0	1	1	0	1	1	1	0	1	0
30	1	1	1	1	0	1	0	0	1	1	0	0
31	1	1	0	0	0	0	1	0	1	0	1	0
32	1	0	1	1	1	1	0	1	1	1	0	1
33	0	0	1	1	1	1	0	0	1	1	1	0
34	1	1	1	1	0	1	1	1	1	0	1	1
35	0	1	0	1	0	0	0	0	1	1	0	0
36	0	1	0	1	0	1	1	1	1	0	0	0
37	0	1	0	0	0	0	0	0	1	1	0	1
38	0	0	0	1	1	1	1	0	1	1	1	1
39	0	1	0	1	1	0	0	0	0	1	1	1
40	1	1	1	0	0	0	1	1	1	1	1	0
41	0	1	0	0	1	1	0	1	1	1	1	0
42	1	1	0	1	0	0	0	0	0	1	0	1
43	1	0	0	0	1	1	0	0	0	1	1	0
44	1	0	1	1	0	1	0	0	1	0	0	1
45	0	1	0	0	1	0	0	1	1	0	0	1
46	0	1	1	1	0	1	1	1	0	1	1	1
47	0	1	1	1	0	0	0	0	1	0	0	0
48	1	1	0	1	1	1	1	1	1	0	0	0
49	1	1	0	1	1	1	1	0	1	1	1	0
50	1	1	0	0	1	1	1	1	1	1	0	0
51	1	1	1	0	0	1	1	1	0	0	1	0
52	0	1	0	0	0	1	1	0	0	1	0	1
53	1	1	0	0	1	1	1	0	0	1	1	1
54	1	0	0	0	0	0	0	0	1	0	1	0
55	1	0	1	1	0	1	0	0	1	0	1	1
56	1	1	1	1	1	1	0	1	0	1	1	0
57	1	1	1	0	0	0	1	1	0	0	1	0
58	1	1	0	0	1	0	0	0	1	0	1	1
59	0	1	1	0	0	0	1	0	1	1	1	0
60	0	1	0	1	1	1	0	0	1	0	0	0
61	0	1	1	0	1	0	1	0	1	0	1	0
62	1	1	0	1	0	0	0	1	1	1	1	1
63	0	0	1	1	1	1	1	1	1	1	1	0
64	0	1	1	0	1	0	1	1	0	1	1	0
65	1	0	0	1	0	0	1	1	1	0	1	0
66	0	0	1	1	1	1	0	1	1	1	1	1
67	1	0	1	1	0	0	0	0	1	1	0	1
68	1	1	0	0	1	0	0	0	1	0	1	1
69	1	1	1	0	1	1	1	0	0	0	1	0
70	1	0	1	1	1	1	0	1	1	0	1	0
71	1	1	0	0	1	0	0	1	0	1	1	0
72	1	1	1	1	0	0	0	0	0	0	1	1
73	0	1	1	1	1	1	1	1	0	0	1	0
74	1	1	1	1	1	1	1	1	0	1	0	0
75	0	1	0	1	0	0	1	1	1	1	1	1
76	0	1	0	0	0	0	0	1	1	1	1	1
77	1	1	1	1	1	1	0	0	1	1	0	0
78	1	1	0	1	0	0	0	1	1	1	0	0
79	0	1	0	1	0	0	1	1	1	1	0	1
80	1	0	1	1	0	1	1	0	1	0	0	1
81	1	1	0	1	1	1	1	1	1	1	1	1
82	1	1	0	1	0	0	1	1	0	1	1	0
83	1	1	1	1	1	0	0	0	0	0	1	1
84	1	0	0	1	1	0	0	0	1	0	1	0
85	1	1	1	1	0	0	1	0	1	0	1	1
86	1	1	0	1	1	1	0	0	0	1	1	1
87	0	0	1	0	0	1	0	1	1	0	1	1
88	1	1	1	1	1	1	0	0	1	1	1	0
89	0	1	1	1	1	1	0	0	0	1	1	1
90	1	1	1	1	0	0	0	1	1	0	1	0
91	1	1	0	1	0	1	1	0	1	0	1	1
92	1	0	0	0	1	0	1	1	1	0	1	1
93	0	0	1	0	0	0	0	0	1	1	1	0
94	1	1	1	0	0	1	1	1	0	1	1	0
95	1	0	1	1	1	0	0	1	0	1	0	1
96	1	1	1	0	0	0	0	1	0	1	1	1
97	0	0	0	1	0	0	1	0	0	1	1	0
98	0	1	0	0	1	0	1	0	1	0	1	0
99	1	1	0	1	1	0	0	0	1	1	1	0
100	0	1	1	1	0	1	1	0	1	0	1	0
101	1	1	1	1	0	0	1	1	1	0	0	0
102	1	1	1	1	0	1	1	1	1	0	0	0
103	0	1	1	0	1	1	0	0	1	1	0	0
104	1	1	1	0	0	1	1	1	0	0	0	0
105	1	0	1	0	0	1	0	0	1	0	0	1
106	1	1	1	1	1	0	1	1	1	0	0	0
107	1	1	0	0	1	0	0	0	1	1	1	0
108	1	1	0	1	1	0	1	0	0	0	1	1
109	1	1	1	1	1	1	1	1	1	0	1	1
110	1	1	1	1	1	0	0	1	0	0	1	0
111	1	1	0	1	1	1	1	0	0	0	1	1
112	0	1	0	0	1	0	1	1	0	1	1	0
113	1	1	0	0	1	1	0	1	1	1	1	1
114	1	1	1	1	0	1	1	0	1	1	1	0
115	1	1	1	0	0	0	1	0	1	0	0	0
116	0	1	1	1	0	1	1	1	1	0	1	0
117	0	0	1	0	0	0	0	0	0	1	0	1
118	0	0	1	1	1	1	0	1	1	1	1	1
119	1	1	1	1	0	1	1	0	1	1	1	0
120	1	1	1	1	1	1	1	0	0	1	1	1
121	1	1	0	1	1	1	1	0	1	1	1	1
122	0	1	0	0	1	1	0	0	1	1	1	0
123	0	1	0	1	0	1	1	0	1	1	1	1
124	1	0	1	1	1	1	0	0	0	1	1	0
125	0	1	1	1	1	1	1	1	0	1	0	0
126	1	1	1	1	1	1	1	1	1	0	1	1
127	1	1	1	0	0	0	0	1	0	1	1	0
128	1	1	1	0	1	1	1	1	1	0	0	0
129	0	1	1	1	1	0	1	1	1	1	1	0
130	0	1	1	1	0	1	1	1	0	0	1	0
131	1	0	1	1	0	1	1	0	1	1	1	1
132	1	1	1	1	0	1	1	0	1	0	1	1
133	1	1	0	1	1	1	0	1	1	0	1	1
134	0	1	0	1	1	1	1	0	0	0	1	1
135	0	0	0	1	0	0	0	0	1	1	1	0
136	1	1	0	1	1	1	0	0	1	1	1	1
137	0	1	1	1	1	1	1	0	1	1	1	1
138	1	1	1	1	1	0	0	0	1	1	1	0
139	1	0	1	1	1	1	0	0	1	1	1	1
140	1	1	1	1	1	0	1	0	1	1	0	0
141	0	1	1	1	0	1	1	0	0	1	1	1
142	0	1	0	0	1	0	0	0	1	0	1	0
143	1	0	0	0	1	0	1	0	0	1	0	1
144	1	1	1	0	1	1	1	1	0	0	0	1
145	0	1	1	0	0	1	0	0	1	1	1	1
146	1	0	1	1	0	1	0	1	1	1	1	0
147	0	0	0	1	1	1	1	0	1	1	1	1
148	1	0	1	0	1	0	1	0	1	1	1	1
149	0	0	0	1	0	1	1	0	1	1	1	1
150	1	0	1	0	1	1	0	0	1	1	1	1
151	0	1	0	1	1	0	0	0	0	0	1	0
152	0	0	1	0	0	0	1	0	1	1	0	1
153	1	1	1	1	0	0	1	1	1	0	0	1
154	1	0	1	0	1	0	1	0	1	0	1	0
155	1	1	1	1	0	1	0	1	0	0	0	1
156	1	1	1	1	1	1	1	0	1	0	1	1
157	1	0	1	1	1	1	1	0	0	0	1	0
158	1	0	0	0	0	1	0	1	1	1	1	1
159	1	0	0	0	0	0	0	0	0	0	0	1
160	1	0	1	1	1	0	0	0	1	1	1	0
161	0	1	1	1	0	1	0	0	0	0	1	1
162	1	0	1	0	0	0	0	0	1	1	1	1
163	1	0	1	1	1	1	0	1	1	1	0	1
164	1	1	1	1	1	1	1	1	0	0	0	1
165	1	0	0	1	1	1	0	0	1	0	1	1
166	1	1	0	0	1	1	1	0	1	0	1	1
167	1	1	1	1	0	0	0	1	1	1	1	1
168	1	1	1	1	1	1	1	1	0	0	1	0
169	0	1	1	1	0	1	0	0	1	1	1	0
170	0	1	1	1	1	0	1	1	1	1	1	1
171	0	0	0	0	0	1	1	1	1	1	0	0
172	1	1	1	1	1	1	1	1	1	0	1	1
173	0	1	0	1	1	1	0	0	1	1	1	0
174	1	1	1	1	0	1	1	1	1	0	1	1
175	1	1	1	1	1	1	1	1	0	0	1	0
176	1	1	1	1	1	1	0	0	0	1	0	0
177	0	1	1	0	1	0	1	0	1	1	1	1
178	1	0	1	1	0	0	1	0	1	0	1	0
179	0	1	1	1	0	1	1	0	1	1	0	1
180	0	1	1	1	0	1	1	1	0	0	0	0
181	1	0	0	1	0	1	1	1	0	0	1	1
182	1	1	0	1	1	1	0	1	1	1	1	0
183	1	1	1	1	1	0	1	0	1	0	1	0
184	1	0	1	1	0	1	0	1	1	1	1	0
185	0	0	1	0	1	0	0	1	1	1	0	1
186	0	1	1	1	0	0	1	0	1	1	1	1
187	1	1	1	0	0	1	1	1	1	0	1	1
188	1	0	1	1	0	1	1	1	1	1	1	1
189	1	1	1	0	0	0	0	0	0	1	0	0
190	1	0	1	1	1	0	0	1	1	1	0	1
191	1	1	0	0	1	1	0	1	0	1	1	0
192	1	1	1	1	1	1	0	0	1	1	0	0
193	1	0	1	1	1	0	0	0	1	0	0	0
194	0	1	0	1	1	1	0	0	0	1	0	0
195	1	1	1	1	1	0	0	0	1	1	1	1
196	1	1	1	1	1	1	1	1	0	0	1	1
197	1	1	1	0	1	0	1	0	1	1	0	1
198	1	0	1	0	1	0	0	1	0	0	1	0
199	1	0	0	1	0	1	0	0	1	0	1	1
200	1	1	1	0	0	0	0	0	1	0	0	1
201	0	1	1	0	1	0	1	0	0	1	0	1
202	1	1	1	1	0	0	1	1	1	0	0	1
203	0	1	1	1	1	0	1	0	1	0	0	0
204	1	0	0	1	1	1	1	1	0	0	0	0
205	0	1	1	0	0	1	1	1	0	1	1	0
206	1	1	1	1	0	1	0	0	1	1	1	0
207	0	1	0	0	0	1	1	0	0	1	1	0
208	1	1	1	1	1	1	1	1	1	1	1	1
209	1	1	1	1	1	1	1	1	0	0	1	1
210	1	1	1	0	1	1	1	1	0	1	0	1
211	1	1	1	1	1	1	1	1	1	1	1	1
212	1	0	0	1	1	1	0	1	1	0	1	0
213	1	0	1	0	1	1	1	0	1	0	1	0
214	1	1	1	0	0	1	1	0	1	1	1	0
215	1	0	0	0	0	0	0	0	0	1	1	1
216	1	1	1	1	1	0	1	0	1	1	1	1
217	1	0	0	1	1	0	1	1	1	0	0	1
218	1	1	1	0	0	1	0	0	1	0	0	1
219	1	1	1	1	0	0	0	0	1	1	1	1
220	1	1	1	0	1	1	1	1	0	0	1	0
221	1	1	1	1	0	0	1	1	1	0	0	1
222	0	0	1	0	1	1	1	1	1	1	1	1
223	1	0	0	1	1	1	1	0	0	1	1	0
224	1	1	0	1	1	0	1	1	1	0	0	0
225	1	1	1	1	1	0	1	1	1	1	0	0
226	1	1	1	1	1	1	0	1	1	1	1	1
227	0	0	1	1	0	0	1	1	1	1	1	0
228	0	1	0	1	0	0	0	0	1	0	1	0
229	1	0	0	1	1	0	0	0	0	0	1	1
230	1	0	1	0	0	1	0	0	1	1	1	0
231	1	0	1	1	0	1	1	1	1	0	0	1
232	1	1	1	0	1	1	1	0	1	1	1	0
233	1	1	1	1	1	0	1	1	1	0	1	0
234	0	1	1	1	1	1	1	1	1	0	1	0
235	1	1	1	1	1	0	0	1	1	1	0	0
236	0	1	0	1	1	1	0	1	1	0	1	1
237	1	1	0	1	0	1	1	1	1	1	1	1
238	1	1	0	0	0	1	0	1	1	0	1	1
239	1	1	1	0	0	1	1	0	1	1	1	0
240	1	1	1	0	1	0	1	1	1	1	1	1
241	0	1	1	1	1	1	0	1	1	1	0	1
242	1	0	0	1	1	1	1	1	1	1	1	0
243	1	0	0	0	1	1	1	1	1	1	1	1
244	1	1	1	1	1	1	0	0	1	0	1	1
245	0	0	1	1	1	0	1	0	1	1	1	0
246	0	0	1	1	1	1	0	1	1	0	0	1
247	0	1	1	1	1	1	0	0	1	0	1	1
248	1	1	1	1	1	0	0	0	1	0	0	1
249	0	1	1	1	1	1	0	1	1	1	0	1
250	1	1	1	1	1	0	1	1	0	0	0	0
251	1	1	1	1	1	1	1	1	0	0	1	1
252	1	1	0	0	1	0	0	0	0	0	1	0
253	1	1	1	1	0	1	0	1	1	1	0	1
254	1	0	1	0	1	1	1	0	1	0	1	1
255	0	1	0	0	1	1	0	1	1	0	0	0
256	1	0	1	0	1	1	0	1	0	0	0	0
257	1	0	0	1	1	0	1	1	0	1	1	0
258	0	0	0	1	0	0	1	1	1	1	0	1
259	1	1	1	1	1	1	0	1	1	0	1	0
260	1	1	1	1	1	1	0	0	0	0	1	1
261	1	1	1	1	1	0	0	0	1	0	1	0
262	1	1	1	1	1	1	0	1	0	0	1	1
263	1	1	1	0	1	1	0	0	1	1	0	1
264	1	0	1	1	1	1	0	1	1	0	0	1
265	1	1	1	0	1	0	1	1	1	0	0	0
266	1	1	0	1	1	0	0	1	0	1	0	1
267	1	1	1	0	0	1	1	1	1	1	0	0
268	1	0	0	1	1	0	1	0	1	0	1	0
269	1	1	0	1	1	1	1	0	1	0	1	1
270	0	1	1	1	0	0	0	0	1	0	1	0
271	1	1	1	1	1	0	0	0	1	0	1	1
272	0	1	0	1	0	1	0	1	1	1	0	0
273	1	0	1	1	1	0	1	1	1	1	0	1
274	1	0	1	1	1	1	0	0	0	0	1	0
275	1	0	1	0	1	0	1	0	0	1	0	1
276	0	1	0	0	1	0	1	1	1	1	1	0
277	1	1	1	1	0	0	1	1	1	1	0	0
278	0	1	1	1	1	0	0	1	1	1	1	1
279	1	1	1	1	1	0	1	0	1	1	1	0
280	1	0	1	1	0	1	0	1	1	0	0	1
281	1	0	1	1	1	1	0	0	1	0	1	0
282	1	1	1	1	1	0	0	0	1	1	0	1
283	1	1	0	1	0	1	0	1	0	1	0	1
284	0	1	1	0	1	1	1	1	1	1	1	1
285	1	1	1	0	1	1	0	0	1	0	0	1
286	1	1	0	1	0	1	1	0	1	1	1	0
287	1	1	1	1	1	1	1	1	1	0	0	0
288	1	0	1	0	1	1	1	0	1	0	1	0
289	1	1	1	1	1	0	1	1	1	1	0	0
290	1	1	0	1	1	0	0	1	1	1	0	1
291	1	1	1	0	1	0	1	1	0	0	1	1
292	1	1	1	1	1	1	1	0	1	0	1	0
293	1	1	1	1	1	0	0	1	1	1	1	1
294	1	0	1	1	0	0	0	0	1	0	1	0
295	1	1	0	1	0	0	0	0	1	1	1	1
296	0	1	1	1	1	1	0	0	1	1	1	1
297	1	0	1	1	1	1	1	1	0	1	0	0
298	1	1	1	0	1	1	0	1	0	0	1	0
299	1	1	1	0	1	0	1	1	1	0	0	0
300	0	1	1	1	1	1	0	1	1	0	1	1
301	1	1	0	1	1	0	1	0	1	1	0	1
302	1	1	0	0	1	1	1	0	1	0	0	1
303	1	1	1	1	1	1	1	1	1	1	1	1
304	0	1	1	1	1	0	1	1	1	0	1	0
305	1	1	1	1	1	1	1	1	0	1	1	1
306	0	0	0	0	1	1	0	0	1	1	1	1
307	1	1	0	1	0	0	0	0	1	1	1	1
308	0	1	0	0	0	0	1	1	1	1	0	1
309	0	0	0	1	0	0	1	0	1	1	0	1
310	1	1	0	0	1	1	1	0	0	1	1	1
311	1	1	0	1	1	0	1	1	1	1	1	0
312	0	1	1	0	1	1	1	1	1	1	0	1
313	1	1	1	0	1	1	0	1	1	1	1	0
314	1	1	0	0	1	0	0	1	1	0	1	1
315	1	0	1	1	0	0	0	0	1	1	1	0
316	1	1	0	1	0	1	1	0	1	1	1	0
317	1	1	1	1	1	1	0	0	0	1	1	1
318	1	1	1	1	0	1	0	0	0	0	1	1
319	1	1	1	0	1	1	1	1	1	0	0	0
320	1	0	0	0	1	0	0	0	0	1	1	0
321	0	0	0	0	1	1	0	1	0	0	1	1
322	1	0	1	1	0	1	1	0	1	1	0	1
323	1	0	0	1	0	1	1	0	1	0	1	1
324	1	1	1	0	1	0	0	1	0	1	0	0
325	0	1	1	1	1	0	1	1	1	0	1	0
326	1	1	0	1	1	1	0	0	1	0	1	1
327	1	1	1	1	0	0	1	0	1	0	1	1
328	0	1	1	1	1	0	1	1	0	1	1	1
329	1	0	0	1	1	1	1	0	0	0	1	1
330	1	0	0	1	1	1	1	1	0	1	1	1
331	1	0	0	1	0	1	1	0	1	0	1	1
332	1	1	0	1	1	1	1	1	1	0	1	0
333	1	1	1	0	1	0	0	1	1	1	1	0
334	1	1	1	0	1	1	1	1	1	1	1	1
335	0	1	1	1	0	1	1	0	0	0	1	0
336	1	1	1	1	1	0	1	0	1	1	1	1
337	1	0	1	1	1	0	1	0	0	0	0	1
338	0	0	1	1	1	1	1	1	0	1	0	1
339	1	1	1	1	0	1	0	1	0	1	1	1
340	1	1	1	1	0	0	0	1	0	0	0	0
341	1	1	0	0	1	1	0	0	1	1	0	1
342	1	1	0	1	1	1	0	1	1	0	0	1
343	1	1	0	1	0	0	1	1	1	1	1	1
344	1	1	1	1	1	0	0	0	1	1	1	0
345	0	0	0	1	1	0	0	0	1	1	0	1
346	1	1	0	1	1	0	0	0	1	0	1	1
347	1	1	1	1	1	1	1	1	0	0	0	1
348	1	1	1	1	1	0	0	1	1	0	0	0
349	1	1	1	0	1	1	1	1	1	0	1	0
350	0	1	0	0	0	1	1	1	1	0	0	1
351	0	1	0	0	1	1	1	0	1	1	1	0
352	1	0	0	1	1	1	0	1	1	1	1	1
353	1	1	1	1	1	1	1	1	0	0	0	1
354	1	1	1	1	0	1	0	0	1	1	1	0
355	1	0	1	1	1	1	0	0	1	1	1	0
356	1	1	1	1	0	0	0	0	1	0	0	1
357	1	1	1	0	0	0	0	1	0	0	1	1
358	1	1	0	1	1	1	0	0	1	1	1	1
359	1	1	1	0	0	1	1	1	1	0	0	1
360	1	1	0	0	1	0	1	1	1	0	1	1
361	0	1	1	1	0	0	0	0	1	1	1	0
362	1	1	1	1	0	0	1	1	0	0	1	1
363	0	1	1	0	0	1	0	1	1	1	0	0
364	1	1	1	0	1	1	1	0	1	0	1	0
365	0	0	1	1	1	0	1	0	0	1	0	0
366	1	1	1	1	1	0	0	1	1	1	1	1
367	0	1	1	1	1	1	0	1	1	1	1	0
368	1	1	1	1	0	0	1	0	1	0	1	0
369	1	0	1	1	0	0	1	1	0	1	0	0
370	1	1	1	1	1	0	0	1	0	1	0	1
371	1	1	1	1	0	0	0	1	0	0	1	0
372	1	0	1	1	1	0	1	0	0	0	1	0
373	1	1	1	1	1	0	1	0	1	1	1	1
374	1	0	1	1	1	1	0	1	0	0	0	0
375	0	1	0	1	1	1	1	1	1	1	1	1
376	1	1	0	0	1	0	1	0	0	1	0	1
377	1	1	0	1	1	0	0	0	1	0	0	1
378					1	1	0	1	1	1	1	0
379					0	1	0	0	1	0	1	1
380					1	0	0	0	0	1	0	0
381					0	1	1	1	0	1	1	0
382					0	0	1	1	1	0	1	1
383					0	1	0	1	0	0	1	0
384					0	0	0	0	1	1	0	1
385					1	1	1	0	1	1	0	0
386					1	1	1	1	1	1	1	0
387					1	1	0	0	0	0	1	1
388					1	1	1	1	0	0	1	0
389					1	0	1	1	1	1	1	1
390					1	0	0	0	1	1	1	0
391					0	1	1	0	0	0	0	1
392					1	0	0	1	1	0	0	1
393					1	1	1	1	1	0	1	1
394					1	0	0	0	0	0	1	1
395					1	1	1	1	1	1	1	0
396					1	1	1	0	1	0	1	1
397					1	1	1	0	1	1	1	0
398					1	1	1	1	1	0	0	0
399					0	0	0	1	1	0	0	1
400					1	0	1	0	1	0	0	0
401					0	0	0	0	1	0	1	1
402					0	0	0	1	0	1	1	0
403					0	0	0	1	1	1	0	1
404					0	0	0	0	1	0	1	1
405					0	0	1	0
406					1	1	0	0
407					1	1	0	0
408					1	0	0	0
409					1	0	0	0
410					1	0	1	0
411					1	0	0	0
412					1	0	0	1
413					1	0	0	1
414					0	1	1	1
415					1	0	1	1
416					0	1	0	0
417					0	1	1	0
418					1	1	0	0
419					0	1	0	0

## Sheet: Fig1B
validation1_subject_id	cond_blk1	cond_blk2	cond_blk3	cond_blk4	ext_blk1	ext_blk2	ext_blk3	ext_blk4	recall_CS+E_blk1	recall_CS+E_blk2	recall_CS+U_blk1	recall_CS+U_blk2
0	1	0	0	0	1	0	0	1	0	1	1	1
1	1	0	1	0	0	0	1	1	1	0	1	0
2	1	1	0	0	0	0	0	1	1	0	0	0
3	0	1	0	1	1	1	1	1	0	1	1	0
4	1	0	1	1	0	0	1	1	1	0	1	0
5	1	1	1	1	1	1	0	1	0	0	0	0
6	1	0	0	1	1	0	0	0	1	0	1	0
7	0	1	0	0	0	1	1	0	1	0	0	0
8	0	0	1	1	1	1	1	1	1	1	1	1
9	0	1	1	1	1	1	1	0	1	1	0	1
10	1	1	1	1	1	0	1	1	1	1	0	0
11	0	1	1	1	1	0	0	1	0	1	1	0
12	1	1	0	1	1	1	0	1	1	0	1	1
13	1	1	1	1	1	0	1	0	1	0	1	0
14	1	0	0	1	0	0	1	1	1	0	1	0
15	0	1	1	0	1	1	0	0	1	1	1	1
16	0	1	1	1	1	0	1	0	1	1	0	1
17	1	0	1	1	0	0	0	1	1	1	0	0
18	0	0	0	1	1	0	1	0	1	0	0	0
19	1	1	0	0	0	1	1	1	1	1	1	1
20	1	1	1	1	1	1	1	0	0	1	1	1
21	1	1	1	0	1	1	1	0	0	1	1	1
22	1	1	0	1	1	1	0	1	1	1	0	0
23	0	1	1	0	1	1	0	0	1	1	1	0
24	1	1	0	1	1	0	1	0	1	1	1	0
25	0	1	1	1	0	1	0	0	1	0	0	0
26	1	0	1	0	0	1	1	0	1	1	1	1
27	0	0	0	1	1	0	1	1	0	0	1	0
28	1	1	0	1	0	0	1	1	1	0	0	0
29	1	0	1	1	0	1	0	1	1	1	1	1
30	0	0	0	1	1	1	1	0	0	0	1	1
31	0	0	0	0	0	1	1	1	0	0	0	0
32	1	1	1	1	0	0	0	0	0	0	1	1
33	1	1	1	1	0	1	1	1	1	1	0	0
34	0	1	1	1	1	0	1	0	1	1	1	1
35	0	1	1	0	0	1	0	0	1	1	1	1
36	1	0	1	0	1	1	0	1	1	1	1	1
37	0	1	1	1	1	0	1	0	0	0	0	1
38	1	0	1	1	1	1	0	1	1	1	1	1
39	0	1	1	1	0	1	1	1	0	0	1	0
40	1	1	1	1	1	1	1	0	1	1	1	0
41	0	1	0	1	0	1	1	0	1	1	0	1
42	0	1	1	1	0	0	1	1	1	0	0	0
43	0	1	1	0	1	1	1	0	1	1	0	0
44	1	1	1	1	1	1	1	1	0	1	1	0
45	0	1	0	0	1	0	0	1	1	1	1	0
46	1	1	1	1	1	1	1	0	1	1	1	1
47	0	0	1	1	1	0	0	0	1	0	1	1
48	1	1	1	1	1	0	0	1	1	0	1	0
49	0	1	1	0	1	1	1	1	1	1	1	1
50	1	1	1	1	0	1	1	1	0	0	1	0
51	1	1	1	1	1	1	1	1	1	1	1	1
52	1	1	0	0	1	0	1	0	1	1	0	1
53	0	0	1	1	1	1	1	0	1	0	1	0
54	1	1	0	1	1	0	0	0	1	1	0	0
55	1	1	1	1	1	0	0	1	0	0	1	0
56	0	1	1	1	1	0	1	0	1	1	0	1
57	1	1	1	1	1	1	1	0	1	1	1	1
58	1	1	1	1	1	0	1	0	1	1	1	0
59	1	1	1	1	1	1	1	1	1	0	1	0
60	1	1	1	1	1	0	0	0	1	0	1	0
61	1	1	1	1	1	0	0	0	0	1	0	1
62	0	0	0	1	0	0	1	0	0	1	1	1
63	0	1	1	1	1	1	0	0	0	0	1	1
64	0	1	0	1	1	0	1	0	1	0	0	0
65	1	0	1	0	1	0	0	1	1	0	1	0
66	0	1	1	0	1	1	0	0	0	1	0	0
67	1	0	1	1	1	1	1	0	0	1	0	1
68	1	1	1	1	1	0	1	1	1	1	1	1
69	1	1	1	1	0	0	1	1	0	0	0	0
70	0	1	1	1	1	1	0	0	1	1	0	0
71	0	0	1	1	1	1	0	1	1	0	1	1
72	0	1	1	1	1	1	0	0	1	0	1	0
73	1	1	1	1	1	1	0	0	1	1	1	1
74	1	1	1	0	1	1	1	1	1	0	1	1
75	1	0	1	1	1	0	1	1	1	1	1	0
76	0	1	1	0	1	1	1	1	1	1	0	1
77	1	0	0	1	0	0	0	1	1	1	1	0
78	1	0	0	0	1	1	0	0	0	1	0	0
79	0	1	1	1	0	0	1	1	0	1	0	1
80	1	0	1	1	1	0	1	0	0	1	0	0
81	0	1	1	1	1	1	1	1	1	0	1	0
82	1	0	0	1	1	1	1	0	1	0	1	1
83	1	0	1	0	0	1	1	1	1	0	1	1
84	1	0	1	0	1	1	1	1	1	0	1	1
85	1	1	0	1	1	1	0	1	0	0	0	1
86	1	0	1	0	1	0	0	1	0	0	0	1
87	0	0	0	1	0	0	0	0
88	0	0	1	1	1	1	0	1
89	1	0	1	0	1	1	1	1
90	1	1	0	0	0	1	1	1
91	1	1	1	0	1	0	1	0
92	0	1	0	0	0	0	0	0
93	0	0	1	1	0	0	0	0
94	1	0	1	0
95	1	1	1	1

## Sheet: Fig1C
validation2_subject_id	cond_blk1	cond_blk2	cond_blk3	cond_blk4	ext_blk1	ext_blk2	ext_blk3	ext_blk4	recall_CS+E_blk1	recall_CS+E_blk2	recall_CS+U_blk1	recall_CS+U_blk2
0	1	1	1	1	1	1	0	0	1	1	1	1
1	1	1	1	1	0	1	0	1	1	1	1	1
2	1	1	1	1	0	1	1	0	1	1	0	1
3	1	1	1	1	0	1	0	0	1	1	1	1
4	1	1	0	1	0	1	1	1	1	1	0	1
5	1	0	1	0	0	1	0	0	1	1	1	0
6	1	1	0	1	0	1	1	0	1	0	1	1
7	0	0	0	0	1	0	0	0	1	0	0	0
8	1	1	0	1	0	0	1	1	1	0	0	0
9	1	0	1	1	0	0	0	0	1	0	1	0
10	0	1	0	1	1	1	0	0	0	1	1	1
11	1	0	1	0	1	0	1	0	1	1	1	0
12	1	1	1	1	0	0	1	0	1	0	1	1
13	1	0	0	1	1	0	0	0	0	0	0	1
14	0	0	0	0	0	1	0	0	1	0	1	0
15	1	1	1	0	1	0	1	0	1	1	0	0
16	1	1	1	0	0	0	0	0	0	1	1	1
17	0	1	0	1	1	0	0	1	0	1	1	1
18	0	0	1	1	0	0	0	0	0	0	1	0
19	0	0	1	1	1	1	0	1	1	1	1	1
20	0	1	1	1	1	0	0	0	1	1	1	0
21	0	1	0	1	0	0	1	1	1	1	0	1
22	0	1	1	1	0	1	0	0	1	1	1	0
23	1	1	1	0	0	0	0	1	1	1	1	0
24	1	1	1	0	0	0	1	0	1	0	0	1
25	1	0	1	1	1	1	1	1	1	0	1	1
26	0	1	1	1	0	0	1	1	0	1	0	1
27	1	1	1	1	1	1	1	0	0	0	1	1
28	1	1	1	1	1	1	1	0	1	1	1	0
29	0	1	1	1	1	0	0	1	1	1	0	1
30	1	1	1	0	0	0	0	1	1	0	1	0
31	0	1	0	1	0	1	0	0	1	0	1	0
32	1	0	1	1	1	0	0	1	1	0	1	0
33	0	1	1	1	1	0	0	0	1	0	1	1
34	1	1	1	1	0	0	0	1	1	0	1	0
35	1	1	1	1	1	0	1	1	0	0	0	0
36	1	1	1	0	1	0	0	1	1	1	1	1
37	1	0	0	0	0	0	1	0	1	0	1	1
38	0	1	0	1	1	0	0	1	1	1	1	1
39	1	1	1	1	0	1	0	0	1	1	1	0
40	0	1	1	1	0	1	1	1	1	1	1	0
41	0	1	1	0	0	1	1	0	1	0	0	0
42	0	1	1	1	0	1	1	1	1	0	1	1
43	0	1	0	1	0	0	0	0	1	0	1	0
44	1	1	1	1	1	1	0	1	0	0	1	0
45	0	1	0	1	1	1	0	0	1	1	1	0
46	1	1	1	1	0	1	0	0	1	0	0	0
47	1	0	1	0	0	1	0	0	1	1	0	1
48	1	1	1	1	1	0	1	1	0	1	1	0
49	1	1	0	1	0	1	0	1	1	1	1	0
50	0	1	0	1	0	1	1	1	0	1	0	0
51	1	1	1	1	0	1	1	1	1	0	1	1
52	1	1	1	1	0	0	1	1	0	0	1	0
53	1	1	1	0	1	0	1	1	1	1	0	1
54	1	1	1	1	1	1	1	0	1	0	1	1
55	1	0	1	0	1	0	1	1	0	0	0	0
56	0	1	1	1	1	1	0	1	0	0	0	0
57	1	0	1	1	1	1	1	1	1	0	1	1
58	1	1	0	0	0	0	1	1	1	1	0	0
59	1	1	1	0	1	1	0	1	0	0	0	0
60	0	1	1	1	1	0	0	1	1	1	1	1
61	1	1	1	0	0	0	0	0	1	0	1	0
62	0	1	1	1	1	1	0	0	0	0	1	0
63	1	1	1	0	1	1	0	1	1	0	1	0
64	0	1	1	1	1	0	1	1	0	1	0	0
65	1	1	1	1	0	0	1	0	0	1	1	0
66	0	1	1	1	1	0	1	0	0	1	1	1
67	1	1	1	1	1	1	1	1	1	1	1	1
68	0	1	1	1	1	0	1	0	0	1	1	0
69	1	1	1	1	0	1	0	1	1	1	1	0
70	1	1	1	1	1	0	0	1	1	0	0	1
71	1	1	0	1	1	1	0	0	1	1	0	1
72	0	1	0	1	1	1	1	0	1	0	1	0
73	0	1	1	0	1	0	0	0	1	0	1	0
74	1	1	1	1	0	0	0	0	1	1	1	1
75	0	1	1	1	1	0	1	1	0	1	1	1
76	1	1	1	0	1	0	1	0	1	1	0	0
77	0	1	0	0	1	0	1	1	1	0	1	1
78	0	1	1	1	1	1	1	0	0	1	0	1
79	1	1	1	1	1	0	1	0	0	1	1	0
80	1	1	1	1	0	1	1	0	1	0	1	0
81	1	1	0	1	0	0	1	0	0	0	1	1
82	1	1	1	1	1	1	1	1	1	0	1	0
83	0	1	1	1	1	0	0	0	1	1	0	0
84	1	1	1	1	0	1	0	0	1	1	1	0
85	1	1	0	0	0	1	0	1	1	0	1	0
86	1	1	0	1	0	0	1	1	0	1	0	1
87	1	1	1	1	1	1	1	0	0	1	0	0
88	0	0	0	1	0	0	1	1	1	0	0	0
89	0	1	0	0	1	1	1	0	1	1	1	1
90	1	1	1	1	0	1	1	0	1	0	0	1
91	1	1	1	1	1	0	1	1	0	0	0	0
92	1	1	1	1	1	0	0	1	1	0	1	0
93	1	1	1	1	1	1	1	0	1	0	1	1
94	1	1	0	0	0	0	1	1	1	1	1	0
95	1	1	1	1	1	0	0	0	1	1	1	1
96	1	1	1	1	1	1	1	1	1	0	1	0
97	1	1	1	0	1	0	0	1	1	1	1	1
98	1	1	1	0	0	0	1	1	1	0	1	1
99	0	1	0	0	1	1	1	0	0	1	1	0
100	1	1	1	0	0	0	1	0	1	1	1	1
101	0	1	1	0	1	1	0	0	1	1	0	0
102	0	0	1	0	1	1	0	1	0	1	0	0
103	1	0	1	0	0	0	1	0	0	0	1	0
104	1	1	1	1	1	0	1	1	0	0	1	1
105	0	0	1	0	1	1	1	1	0	1	1	0
106	0	1	1	1	1	1	1	0	1	1	1	1
107	1	1	0	1	1	0	1	0	0	0	1	1
108	1	1	1	1	1	0	0	0	1	0	1	0
109	0	0	0	1	1	1	1	0	1	1	0	1
110	0	1	0	1	0	1	0	0	1	1	1	0
111	0	1	1	1	1	0	1	1	0	1	1	1
112	0	1	1	1	1	1	1	1	0	1	1	0
113	1	1	0	1	0	1	0	0	1	0	0	0
114	1	1	1	1	1	0	0	0	1	1	1	1
115	1	1	1	1	1	0	1	1	0	1	0	0
116	1	1	1	1	1	0	0	1	1	1	1	1
117	0	1	1	1	0	1	0	0	0	0	1	1
118	1	1	1	1	1	0	0	0	1	0	1	0
119	1	1	0	1	1	0	1	0	1	0	1	1
120	1	1	1	1	1	1	0	0	1	0	1	0
121	1	1	1	1	1	0	0	1	1	0	1	1
122	1	1	1	1	1	1	1	0	1	0	0	0
123	1	1	1	1	0	1	0	1	1	0	1	0
124	1	1	1	0	0	0	1	0
125	1	1	0	1	1	1	0	1
126	1	1	1	1

## Sheet: Fig2A
discovery_subject_id	cond_blk1	cond_blk2	cond_blk3	cond_blk4	ext_blk1	ext_blk2	ext_blk3	ext_blk4	recall_CS+E_blk1	recall_CS+E_blk2	recall_CS+U_blk1	recall_CS+U_blk2
0	1	1	0	1	1	0	0	0	1	1	1	0
1	1	1	1	1	1	0	1	0	1	0	1	1
2	1	1	1	1	1	1	0	0	1	1	1	1
3	1	0	0	1	1	1	1	1	1	1	1	1
4	1	1	1	0	1	0	0	1	1	1	1	0
5	1	1	1	1	0	1	0	1	1	0	1	0
6	1	1	0	1	1	1	1	1	1	0	1	1
7	0	0	1	1	1	1	1	0	1	1	0	0
8	1	1	0	1	0	1	0	0	1	1	1	1
9	0	0	0	1	0	0	1	0	1	0	1	1
10	1	1	1	0	1	1	0	0	0	1	0	1
11	1	1	1	0	1	1	0	0	0	1	1	1
12	1	0	0	1	1	0	1	1	1	1	1	1
13	1	1	1	0	1	1	0	0	1	0	1	1
14	1	0	0	0	0	0	0	1	1	1	0	0
15	1	0	0	0	1	1	0	0	1	0	1	0
16	0	1	1	1	1	0	1	0	1	1	1	1
17	1	1	1	1	1	1	0	0	0	1	0	1
18	1	1	1	1	0	1	0	1	1	0	1	1
19	1	1	1	1	1	0	1	0	1	0	0	0
20	1	0	1	1	0	0	1	1	1	1	1	0
21	1	1	0	0	1	1	0	1	1	0	0	1
22	1	0	1	0	1	1	0	0	1	0	1	1
23	1	1	0	0	1	0	1	0	0	1	0	0
24	0	1	1	1	1	0	0	1	1	1	1	0
25	1	1	1	1	1	1	0	0	1	1	0	0
26	1	1	1	1	1	1	1	1	1	1	0	0
27	1	1	1	1	0	0	0	1	0	1	1	1
28	1	0	1	0	0	1	0	1	1	1	1	0
29	1	1	0	0	1	1	0	1	1	1	1	1
30	0	1	0	1	1	1	1	1	1	0	1	0
31	1	1	1	1	1	0	0	0	1	1	1	0
32	1	0	0	1	1	1	0	1	1	0	1	1
33	1	1	1	1	0	1	1	0	0	0	1	1
34	1	1	1	1	1	1	0	0	1	0	0	0
35	1	1	1	1	1	0	1	0	1	1	0	0
36	1	1	0	1	1	1	0	1	1	0	0	1
37	0	1	0	1	1	1	0	1	0	1	1	1
38	1	1	1	1	1	1	1	1	1	1	0	0
39	1	1	0	1	1	1	1	0	1	1	1	1
40	1	1	0	1	0	0	1	0	1	1	1	1
41	0	1	1	1	0	1	1	1	1	1	0	0
42	1	1	1	1	1	0	1	0	0	1	1	0
43	1	1	1	1	1	1	0	1	1	1	1	1
44	1	1	1	1	1	0	1	0	1	0	0	1
45	1	1	1	0	1	0	1	1	1	1	0	0
46	1	1	1	1	0	1	1	0	0	1	1	1
47	1	1	1	1	1	1	0	1	0	0	1	1
48	1	1	1	0	1	1	0	1	1	0	1	0
49	1	1	1	0	1	1	1	1	1	0	1	1
50	1	1	1	1	1	1	0	1	1	0	1	0
51	1	1	1	1	0	0	1	1	1	0	1	0
52	1	1	1	0	1	1	0	1	1	0	1	1
53	1	1	1	1	1	1	1	0	1	1	1	1
54	1	1	1	1	1	1	0	0	1	0	1	0
55	1	1	0	1	1	1	1	0	0	0	1	0
56	1	1	1	1	0	1	1	0	1	1	1	0
57	1	1	1	0	1	1	1	0	1	1	1	1
58	1	1	1	1	1	1	0	0	1	0	1	1
59	1	1	1	1	0	0	0	0	1	0	0	1
60	1	1	1	1	0	0	0	1	1	1	0	0
61	1	1	1	0	1	1	1	0	1	0	1	0
62	1	1	0	1	0	1	1	0	1	1	1	1
63	1	1	1	0	1	0	1	1	1	1	1	1
64	1	1	1	1	1	1	1	1	1	0	0	1
65	1	1	0	1	0	1	1	1	1	0	1	1
66	1	1	1	1	1	1	0	0	1	1	1	1
67	1	1	1	0	0	1	1	0	1	0	1	1
68	1	1	1	1	1	1	0	1	1	1	1	0
69	1	1	1	1	1	1	0	0	1	0	0	0
70	1	0	1	0	1	0	0	0	1	0	1	0
71	1	1	1	1	1	0	0	0	1	1	1	0
72	1	1	1	0	1	0	1	1	0	0	1	1
73	1	1	1	1	0	1	1	1	1	0	0	0
74	1	1	1	1	1	1	1	1	1	1	0	1
75	1	1	1	1	1	0	1	1	0	1	1	0
76	0	1	1	1	1	0	1	0	1	1	0	1
77	1	1	1	1	1	1	1	0	1	1	1	0
78	1	1	1	0	1	1	0	1	1	1	1	0
79	1	1	1	1	1	0	0	1	1	0	1	1
80	1	1	1	1	1	1	0	0	1	1	0	0
81	1	1	0	1	1	1	0	0	1	0	1	1
82	1	1	1	1	1	0	0	0	0	1	1	0
83	1	1	1	1	1	1	1	0	1	1	0	1
84	1	0	1	0	1	0	0	1	1	1	1	0
85	1	1	1	1	1	1	0	1	1	0	1	1
86	1	1	1	0	1	0	1	1	1	1	0	1
87	1	1	1	0	1	1	1	0	1	0	1	0
88	1	1	1	1	1	1	0	1	1	1	1	1
89	1	1	1	1	1	1	1	1	1	1	1	1
90	1	1	1	1	0	0	0	0	1	0	0	0
91	1	1	1	1	0	0	1	0	1	0	0	0
92	1	1	1	1	1	1	0	0	1	1	0	0
93	1	1	1	0	1	1	1	0	1	1	1	1
94	1	1	1	0	0	0	1	0	1	0	1	0
95	1	1	1	1	1	0	0	1	1	1	1	0
96	1	1	1	0	1	0	0	0	0	1	1	0
97	1	1	1	1	1	0	0	0	0	0	1	0
98	0	1	0	1	1	1	1	0	1	0	1	1
99	1	1	1	1	1	1	1	0	1	1	1	1
100	1	1	1	1	1	0	0	0	0	1	0	1
101	1	1	1	1	0	0	1	1	0	1	0	0
102	1	1	1	1	0	1	1	1	0	1	1	1
103	1	1	1	1	1	0	0	0	1	0	0	0
104	1	1	1	1	0	1	1	0	1	0	1	0
105	1	0	1	0	1	0	1	1	1	1	1	1
106	1	1	1	1	0	0	1	0	1	1	1	0
107	1	1	1	0	1	0	0	0	1	0	1	1
108	1	1	0	1	1	1	0	0	1	1	0	1
109	1	1	1	1	0	1	1	1	1	0	1	1
110	1	1	1	1	1	1	0	1	1	0	1	1
111	1	1	1	1	1	1	1	1	1	1	1	1
112	1	0	1	0	1	1	1	1	0	1	1	1
113	1	1	1	1	1	1	1	1	0	1	1	1
114	1	1	1	1	1	1	0	0	1	1	1	0
115	1	1	1	1	1	0	0	1	1	0	0	0
116	1	1	1	1	0	1	0	1	1	1	0	0
117	1	0	1	0	1	1	0	0	1	1	0	1
118	0	1	1	1	1	1	0	1	1	1	1	1
119	1	1	1	1	1	1	1	0	1	1	1	1
120	1	1	1	1	1	0	1	1	1	0	1	0
121	1	1	1	1	1	1	1	1	1	0	1	1
122	1	1	1	1	1	1	1	1	1	0	1	1
123	1	1	1	1	1	1	0	0	1	1	1	1
124	1	1	1	1	1	1	0	0	1	1	1	1
125	1	1	1	1	0	0	1	0	0	1	0	0
126	1	1	1	1	1	1	1	1	1	0	0	1
127	0	1	0	0	1	0	1	0	1	1	1	0
128	1	1	1	1	1	1	0	0	1	1	0	1
129	1	1	1	0	1	0	1	1	1	0	0	1
130	0	0	1	1	1	0	0	0	1	0	1	0
131	1	0	0	1	1	1	0	0	1	1	0	0
132	1	1	1	1	1	0	1	0	1	1	1	1
133	1	1	1	1	1	0	0	0	1	1	1	1
134	1	1	1	1	1	0	1	0	1	0	1	1
135	0	1	1	0	1	1	0	1	1	0	1	0
136	1	1	0	0	1	1	1	1	1	1	1	0
137	1	1	1	1	1	0	1	0	1	1	1	0
138	1	1	1	1	1	0	1	0	1	1	1	0
139	1	1	1	0	1	0	0	0	0	1	1	1
140	1	1	1	1	1	0	1	1	1	0	1	0
141	0	0	1	0	1	1	0	0	0	1	1	1
142	1	1	1	1	1	0	1	1	1	1	1	0
143	1	0	0	0	0	1	0	1	1	0	1	1
144	1	1	1	1	1	0	1	1	1	0	1	1
145	1	1	0	1	1	0	0	1	1	1	1	1
146	1	0	1	1	1	1	0	1	0	1	1	0
147	1	0	0	0	0	0	1	0	1	1	1	1
148	1	1	1	1	1	0	1	1	0	1	1	1
149	0	1	0	0	0	1	1	0	1	0	0	1
150	1	1	1	0	1	1	1	1	0	1	0	0
151	1	1	1	1	1	0	1	0	0	1	0	1
152	1	0	0	1	1	0	0	1	1	0	1	1
153	1	1	1	1	1	1	1	1	1	1	0	1
154	1	1	1	1	1	0	0	1	1	1	0	1
155	1	1	1	1	1	1	0	1	1	0	0	0
156	1	1	1	1	1	0	0	0	1	1	1	0
157	1	1	0	0	1	0	1	1	1	1	1	1
158	1	1	1	0	1	0	1	0	1	1	1	1
159	1	1	1	1	0	0	0	0	1	0	1	1
160	1	1	1	1	1	1	1	1	1	0	1	1
161	1	1	1	1	1	1	1	1	0	0	1	1
162	1	1	1	0	1	0	0	1	1	1	1	0
163	0	1	1	1	1	0	1	1	1	0	0	0
164	1	1	1	1	1	1	1	1	1	0	0	1
165	1	0	1	1	1	0	0	1	1	1	1	1
166	1	1	0	1	1	0	1	0	1	1	1	1
167	1	1	1	1	1	1	1	1	0	1	1	1
168	1	1	1	1	1	0	1	1	0	1	1	1
169	1	1	1	0	0	1	1	0	1	1	1	0
170	1	1	1	1	0	0	0	0	0	0	1	1
171	1	0	0	1	1	1	0	1	1	1	0	1
172	1	1	1	1	0	1	1	1	1	1	1	1
173	1	1	1	1	1	0	0	0	0	1	1	1
174	1	0	0	1	1	1	0	1	1	0	1	0
175	1	1	1	1	1	1	1	0	1	0	1	1
176	1	1	1	1	0	1	1	1	0	0	0	1
177	0	1	0	1	1	0	1	1	1	1	0	0
178	1	0	1	1	1	0	1	0	0	1	1	1
179	1	1	1	1	1	1	1	0	1	1	0	1
180	1	1	1	1	1	1	1	1	1	1	0	1
181	1	1	1	0	1	1	0	0	1	0	1	0
182	1	1	1	1	0	1	0	0	1	1	1	1
183	1	0	0	1	0	1	0	1	1	0	1	0
184	1	0	1	0	1	1	0	0	0	1	1	1
185	1	0	1	1	0	0	0	1	0	0	1	0
186	0	1	1	1	0	1	0	0	0	1	1	0
187	1	1	1	1	0	1	0	1	0	1	1	1
188	1	1	0	1	0	0	1	1	1	0	1	0
189	1	1	1	1	1	1	1	0	1	1	1	0
190	1	1	1	1	1	1	1	1	0	0	0	1
191	1	1	1	1	1	1	1	0	1	1	1	0
192	1	1	1	1	1	0	1	0	1	0	1	1
193	1	1	1	1	1	1	1	0	1	0	0	0
194	0	1	1	0	1	1	1	1	0	0	1	1
195	1	1	1	1	0	1	1	1	0	1	1	1
196	1	1	0	1	1	0	1	0	1	1	1	1
197	1	1	1	1	1	1	1	0	1	0	0	0
198	1	1	1	0	1	1	1	1	1	0	1	0
199	1	1	1	1	1	1	1	0	1	0	1	1
200	1	1	1	1	1	0	1	1	0	1	1	0
201	1	1	1	1	1	0	0	0	0	1	1	1
202	1	1	1	1	1	0	0	0	1	1	1	1
203	1	1	0	1	1	0	1	0	0	1	1	1
204	0	1	0	0	1	1	1	0	0	0	1	1
205	1	1	1	1	1	0	0	1	1	1	1	1
206	1	1	1	0	0	1	1	0	1	1	1	1
207	1	1	1	1	0	0	1	0	1	1	1	1
208	1	1	0	1	0	0	0	1	0	0	1	1
209	1	1	0	1	1	1	1	1	1	1	1	0
210	1	0	1	1	0	0	0	0	1	0	1	1
211	1	1	1	1	1	1	1	1	1	1	1	0
212	1	1	1	1	1	1	0	0	1	0	1	0
213	1	1	1	0	1	1	0	0	1	1	1	1
214	1	1	0	1	1	1	1	0	1	0	1	1
215	1	1	1	1	1	0	1	0	0	1	1	1
216	1	1	1	1	1	0	0	0	1	1	1	1
217	1	1	1	0	1	0	1	0	1	1	1	0
218	1	1	0	1	1	1	1	0	1	0	1	0
219	1	1	1	1	1	0	1	0	1	0	1	1
220	1	1	1	1	1	1	0	1	0	1	1	0
221	1	1	0	1	1	1	1	0	1	1	0	1
222	1	1	1	1	1	0	1	1	1	1	0	0
223	0	1	0	1	1	1	0	0	1	1	1	0
224	1	1	1	0	0	1	1	1	1	0	0	0
225	1	0	1	1	1	1	1	0	1	1	1	1
226	1	0	1	1	1	0	0	1	1	0	1	1
227	0	1	1	1	1	0	1	1	0	1	0	1
228	1	1	1	0	1	1	1	1	1	1	1	1
229	1	1	1	1	1	1	1	1	0	0	0	0
230	0	1	1	1	0	1	0	1	1	0	0	0
231	1	1	1	1	1	0	0	1	1	0	0	1
232	1	1	1	0	1	1	1	1	1	1	1	1
233	1	1	1	1	1	0	1	0	0	1	1	1
234	1	1	1	1	1	0	0	0	1	1	1	0
235	1	1	1	1	1	1	1	0	1	1	1	1
236	1	1	1	1	1	0	1	0	0	0	1	1
237	1	1	1	1	0	0	1	1	1	1	0	1
238	0	1	1	0	1	1	1	0	1	1	1	0
239	1	1	1	0	1	1	0	1	0	1	1	0
240	1	1	1	1	1	0	1	1	1	1	1	0
241	1	1	1	1	1	1	1	0	1	1	0	0
242	0	1	0	1	1	1	1	1	1	1	0	0
243	1	1	1	1	1	1	1	1	1	1	1	1
244	1	1	1	1	1	0	1	1	1	0	1	1
245	1	1	0	1	1	1	0	0	1	0	1	0
246	1	1	1	1	1	0	1	0	1	0	0	0
247	1	0	1	1	1	0	0	0	1	0	1	0
248	1	1	1	1	1	1	0	1	1	1	1	0
249	1	1	1	1	1	1	1	1	0	1	1	0
250	1	1	1	1	1	0	0	0	1	1	0	0
251	1	1	1	1	1	1	1	0	0	0	0	0
252	1	1	1	1	1	1	0	1	0	0	1	1
253	1	1	1	1	1	0	0	0	0	1	1	0
254	1	1	0	0	1	1	1	1	1	0	1	0
255	0	1	1	1	1	0	0	0	1	0	0	1
256	1	1	1	1	1	1	0	1	1	0	1	0
257	1	0	1	0	1	1	0	0	1	0	1	0
258	1	0	1	0	1	1	1	1	0	0	1	1
259	1	1	1	1	1	1	0	1	1	1	1	1
260	1	1	1	1	1	1	1	1	0	1	1	1
261	1	1	1	1	1	0	0	0	1	1	1	1
262	1	1	1	1	1	1	0	0	0	1	1	1
263	1	1	1	1	1	0	0	0	1	0	0	1
264	1	1	1	1	1	1	0	1	1	0	0	1
265	1	1	1	1	1	0	0	1	1	0	1	1
266	1	1	1	1	1	0	0	0	1	0	1	0
267	1	1	1	1	0	1	1	1	1	1	0	1
268	1	1	1	1	1	1	1	1	0	0	1	1
269	1	1	1	1	1	0	1	0	1	0	1	1
270	1	1	1	1	1	0	1	0	1	1	1	0
271	1	1	1	1	0	1	0	0	1	0	1	1
272	1	1	0	1	0	0	0	0	1	0	0	0
273	1	1	1	1	0	1	0	1	1	1	0	1
274	1	1	1	1	1	0	0	1	1	1	1	1
275	1	1	1	1	1	0	0	1	0	1	1	0
276	1	0	1	1	1	0	0	1	1	0	1	1
277	1	1	1	1	1	0	0	0	1	1	0	0
278	1	1	1	1	1	0	0	1	0	1	1	0
279	1	1	1	1	1	1	1	0	1	0	1	1
280	0	1	1	1	1	0	1	0	1	0	1	1
281	1	1	1	1	1	1	0	0	1	0	0	0
282	1	1	1	1	1	1	1	1	1	0	1	0
283	1	1	0	1	1	1	1	0	1	1	0	1
284	0	1	1	1	1	0	0	0	1	1	1	1
285	1	1	1	1	1	1	1	0	1	1	0	0
286	0	1	1	1	1	1	1	1	1	0	0	0
287	1	1	1	1	1	1	0	1	1	1	0	1
288	1	1	1	0	1	1	1	1	0	0	1	1
289	1	1	1	1	1	1	0	1	1	0	1	0
290	1	1	1	1	1	1	1	0	0	1	1	1
291	1	1	1	1	1	1	0	1	1	1	1	1
292	1	1	1	1	1	1	1	0	1	1	1	1
293	1	1	1	1	1	0	1	1	1	1	1	1
294	1	1	1	1	0	0	0	0	1	0	1	1
295	1	1	1	0	1	1	1	1	1	1	1	0
296	0	1	1	1	1	1	0	1	1	1	1	0
297	1	1	1	0	1	1	0	0	1	1	0	1
298	1	1	1	1	1	1	1	0	1	0	1	1
299	1	1	1	1	1	0	0	0	1	0	0	0
300	1	1	1	1	1	1	1	0	1	1	1	0
301	1	1	1	0	1	1	1	1	1	0	1	0
302	1	1	0	0	1	1	1	1	1	1	1	1
303	1	1	1	1	1	1	0	0	1	0	1	0
304	1	0	1	1	1	1	1	0	1	0	1	1
305	1	1	1	1	1	1	1	0	1	0	1	0
306	0	1	1	1	0	1	1	1	1	0	1	1
307	1	1	1	1	1	0	1	0	1	1	1	1
308	0	0	0	1	1	0	0	0	1	0	1	1
309	0	1	0	0	1	0	1	1	0	1	1	0
310	1	1	1	0	1	0	1	1	1	1	0	0
311	1	0	0	1	1	1	1	1	1	0	1	0
312	0	1	1	1	1	1	1	0	1	1	1	1
313	1	1	1	1	1	1	1	1	1	1	1	1
314	1	0	0	1	1	0	0	0	1	0	1	1
315	1	1	1	1	0	0	1	1	1	0	1	0
316	1	1	1	1	1	1	1	1	1	0	1	0
317	1	1	1	1	1	1	0	1	1	0	1	0
318	1	1	1	1	1	1	0	0	0	0	0	0
319	1	1	1	0	0	1	1	0	0	1	0	1
320	1	1	1	1	1	1	1	0	1	1	1	1
321	0	0	1	0	1	1	1	1	0	1	0	1
322	1	1	1	1	1	1	1	1	0	0	1	0
323	1	1	1	1	0	1	1	0	0	0	0	1
324	1	0	0	1	1	1	1	1	0	1	1	0
325	1	1	1	0	1	1	0	1	0	1	1	0
326	0	0	0	0	1	1	0	1	0	1	1	0
327	1	1	1	1	1	1	1	1	1	1	1	0
328	1	1	1	1	1	1	0	0	1	1	1	1
329	1	1	1	1	1	1	1	0	1	0	1	0
330	1	1	0	0	1	1	1	1	1	1	1	1
331	1	1	1	1	1	1	0	0	0	0	1	1
332	1	0	1	1	1	1	1	0	0	0	1	1
333	1	0	0	1	1	1	0	1	1	1	1	0
334	1	1	1	0	1	1	1	1	1	0	1	1
335	1	1	1	0	1	0	1	0	0	0	1	0
336	1	0	1	1	1	1	1	1	1	1	0	1
337	1	0	1	1	0	1	0	0	0	1	0	1
338	1	1	1	0	1	1	1	0	0	0	0	1
339	1	1	1	1	1	1	0	0	1	0	1	1
340	1	1	1	1	1	0	1	1	0	0	0	0
341	1	1	1	1	1	0	1	0	1	0	1	0
342	0	1	1	1	1	1	0	1	0	1	1	1
343	1	1	0	1	0	0	0	1	1	1	0	0
344	1	1	1	1	1	1	1	0	1	0	0	0
345	1	0	1	0	1	0	0	0	1	1	0	0
346	1	1	1	1	0	0	1	0	1	0	1	1
347	1	1	1	1	0	1	1	0	1	1	0	0
348	1	1	1	1	1	1	0	1	0	0	1	1
349	1	1	1	1	1	1	0	1	1	1	1	0
350	1	1	0	1	1	0	1	0	1	1	1	1
351	0	1	0	1	1	0	1	0	1	0	1	0
352	1	0	0	1	1	1	1	1	0	1	1	1
353	1	1	1	1	1	1	1	1	0	1	1	0
354	1	1	1	0	1	1	1	0	1	0	0	0
355	1	1	1	1	1	1	1	0	0	1	1	1
356	1	1	1	0	0	1	0	0	1	0	1	1
357	1	1	1	1	1	0	1	0	0	1	1	1
358	0	0	0	0	1	0	1	0	1	1	1	1
359	1	1	1	0	0	0	1	1	1	1	1	1
360	1	0	1	1	1	1	1	0	1	1	1	0
361	0	0	1	1	1	1	0	1	1	1	1	0
362	1	1	1	1	0	0	1	1	0	0	0	0
363	1	0	1	1	1	1	1	1	1	1	1	1
364	1	1	1	0	1	1	1	1	0	1	0	1
365	0	0	0	0	1	0	1	1	1	0	1	0
366	1	1	1	1	1	1	0	1	1	0	1	1
367	1	1	1	1	0	1	0	1	1	1	1	1
368	1	1	1	1	1	0	1	1	1	1	1	0
369	1	1	1	1	0	0	1	0	1	1	1	0
370	1	1	1	1	1	0	0	0	0	1	1	0
371	0	1	1	1	1	1	0	1	1	1	0	1
372	1	1	1	1	0	1	1	0	0	1	1	1
373	1	1	1	1	1	1	1	0	1	0	1	0
374	0	1	0	1	1	0	1	0	0	0	1	0
375	1	1	1	1	1	1	1	0	1	1	1	1
376	1	1	0	1	1	0	1	1	0	0	1	1
377	1	1	1	0	1	1	1	1	1	0	0	1
378					1	0	0	0	0	0	1	0
379					1	0	0	0	1	0	1	1
380					1	1	0	1	0	0	0	1
381					0	0	0	0	1	1	1	0
382					0	1	0	1	1	0	1	1
383					1	0	1	1	0	1	0	1
384					1	1	0	1	1	0	0	1
385					1	1	1	0	0	1	0	0
386					1	1	1	1	0	0	1	0
387					0	1	1	0	1	0	1	1
388					1	1	1	1	1	0	1	1
389					1	1	1	1	1	1	1	1
390					0	0	1	0	1	1	1	1
391					0	1	0	1	0	1	1	0
392					1	1	1	1	1	0	1	0
393					1	0	0	1	1	1	1	0
394					0	0	0	0	1	1	1	1
395					1	0	0	1	0	0	1	1
396					1	0	0	1	1	0	0	1
397					1	1	1	1	1	0	0	1
398					0	1	0	0	1	1	1	1
399					1	0	0	1	0	0	1	0
400					0	1	1	1	0	1	0	0
401					1	0	1	0	1	1	1	1
402					1	1	0	1	1	1	0	1
403					1	0	1	0	0	1	0	0
404					0	1	1	1	1	1	1	1
405					1	1	0	1
406					1	1	1	0
407					1	1	0	1
408					0	1	0	0
409					1	1	1	0
410					1	1	0	1
411					1	0	0	0
412					1	0	0	0
413					1	1	0	1
414					0	1	0	0
415					1	0	1	1
416					1	1	0	0
417					1	1	0	0
418					0	0	0	0
419					1	0	1	1

## Sheet: Fig2B
validation1_subject_id	cond_blk1	cond_blk2	cond_blk3	cond_blk4	ext_blk1	ext_blk2	ext_blk3	ext_blk4	recall_CS+E_blk1	recall_CS+E_blk2	recall_CS+U_blk1	recall_CS+U_blk2
0	0	0	1	1	1	0	0	0	1	0	1	0
1	1	1	1	1	1	1	1	1	1	1	0	1
2	1	1	0	1	1	1	0	1	1	0	1	1
3	1	1	1	0	1	0	0	1	1	1	1	1
4	1	0	1	0	1	0	0	0	1	0	1	1
5	1	1	1	1	1	0	1	0	0	0	0	0
6	0	0	1	0	1	1	0	0	1	0	1	0
7	1	1	1	0	0	1	0	0	1	0	0	0
8	1	0	1	1	1	1	0	0	1	0	1	1
9	1	1	1	1	1	1	1	1	0	1	0	1
10	1	1	1	1	0	1	0	0	0	1	1	1
11	0	1	1	1	1	1	1	1	1	1	1	0
12	1	1	1	1	1	0	0	1	1	1	1	0
13	0	1	1	1	1	0	0	0	1	0	1	1
14	1	0	0	1	0	0	1	0	1	1	1	1
15	1	1	0	1	1	1	1	0	0	0	1	1
16	1	1	1	0	1	1	1	1	1	1	1	0
17	1	1	1	1	1	1	0	1	1	1	0	1
18	1	0	1	0	0	0	0	1	1	1	0	1
19	1	1	0	0	1	1	1	1	1	0	1	1
20	1	1	1	1	1	0	1	0	1	1	1	1
21	1	0	1	0	1	1	1	0	0	0	1	1
22	1	1	1	1	1	1	0	1	0	1	1	0
23	1	1	1	1	1	0	1	1	1	1	1	1
24	1	1	1	1	1	1	0	0	1	0	1	0
25	1	1	0	0	0	0	0	0	1	0	0	0
26	1	1	0	1	1	0	1	1	1	1	1	1
27	1	0	1	1	1	1	1	1	0	0	1	1
28	1	1	1	0	0	1	1	0	0	0	0	1
29	0	0	1	1	0	1	1	1	0	0	1	1
30	1	0	1	1	1	1	1	1	0	1	1	1
31	1	0	0	1	1	1	0	1	0	0	1	1
32	1	0	1	1	1	0	0	0	0	1	1	1
33	1	1	0	1	1	1	1	1	1	0	1	0
34	0	1	1	1	0	1	1	0	1	1	0	1
35	0	0	1	1	1	1	1	0	1	1	1	1
36	1	0	1	0	0	1	1	1	1	1	0	0
37	1	1	1	1	1	1	1	1	0	0	1	0
38	1	0	1	1	1	1	1	1	1	0	1	1
39	1	1	1	1	1	1	1	0	1	0	1	1
40	1	1	1	1	1	0	1	1	0	1	0	1
41	1	1	1	1	1	1	0	1	0	1	1	0
42	1	1	1	0	1	1	0	1	1	0	0	1
43	1	1	1	1	1	1	0	0	0	1	0	0
44	1	0	1	1	1	1	1	0	0	1	1	0
45	0	1	1	0	0	0	0	1	1	1	1	1
46	1	1	1	1	1	1	1	1	1	1	1	1
47	1	1	1	1	1	0	1	0	1	0	1	1
48	1	1	1	1	1	1	1	0	1	0	1	0
49	1	1	1	0	1	1	0	1	1	1	1	1
50	1	0	1	1	1	1	1	1	0	1	0	0
51	1	1	1	1	1	1	1	1	0	0	1	1
52	1	1	0	0	1	0	0	0	1	1	0	0
53	0	1	1	1	1	0	0	0	1	1	1	1
54	0	0	1	1	0	0	0	1	1	1	0	0
55	1	0	1	1	1	1	0	1	0	0	0	1
56	1	1	1	1	1	1	1	1	1	1	0	1
57	1	1	1	1	0	1	1	0	1	1	1	0
58	1	1	1	1	1	1	0	0	1	1	1	1
59	1	1	0	1	1	1	1	0	0	1	1	0
60	0	0	1	1	0	0	0	0	1	0	1	0
61	1	1	1	1	1	1	1	0	0	1	1	1
62	1	1	1	1	1	0	0	1	0	1	1	0
63	1	1	1	1	1	0	1	0	1	0	1	1
64	1	0	1	1	1	1	0	0	0	1	0	0
65	1	1	1	1	1	0	1	1	1	0	1	1
66	1	1	1	0	1	1	0	0	1	1	1	0
67	1	0	1	1	1	1	1	0	1	1	1	1
68	1	1	0	1	1	1	0	1	1	1	1	1
69	1	0	0	1	0	0	1	0	1	0	1	1
70	1	1	0	0	0	1	0	1	1	0	1	0
71	1	0	1	1	1	0	0	0	1	1	1	1
72	0	0	1	1	0	1	1	0	1	1	1	1
73	1	1	1	1	1	1	0	1	1	0	1	1
74	1	1	0	1	1	0	0	1	1	1	1	1
75	0	0	1	0	1	1	1	0	1	1	0	0
76	0	1	1	1	0	1	0	0	1	0	0	0
77	0	1	1	0	0	1	1	1	1	1	1	1
78	1	1	1	1	1	1	1	0	0	1	1	1
79	1	1	1	1	1	1	0	0	0	1	1	1
80	1	1	1	1	0	1	1	0	0	1	0	0
81	1	1	0	1	1	0	1	1	1	1	1	0
82	1	1	0	1	1	1	0	1	1	0	0	1
83	0	1	1	0	1	0	1	1	1	0	0	0
84	1	1	1	1	0	1	1	1	1	0	1	0
85	1	1	1	1	0	1	1	1	0	1	0	0
86	1	1	1	0	0	0	0	1	0	1	1	0
87	0	0	1	1	1	1	1	0
88	1	0	1	1	1	0	0	0
89	0	1	1	1	0	1	1	1
90	1	1	0	1	1	1	0	0
91	0	1	1	1	1	0	1	0
92	1	1	0	1	0	0	1	0
93	1	0	1	1	0	0	0	1
94	1	1	1	0
95	1	1	1	1

## Sheet: Fig2C
validation2_subject_id	cond_blk1	cond_blk2	cond_blk3	cond_blk4	ext_blk1	ext_blk2	ext_blk3	ext_blk4	recall_CS+E_blk1	recall_CS+E_blk2	recall_CS+U_blk1	recall_CS+U_blk2
0	1	1	0	1	1	1	0	1	1	1	1	0
1	1	1	1	1	1	1	0	0	1	0	1	1
2	1	1	1	1	1	1	0	1	1	1	1	1
3	1	1	1	1	1	1	1	1	1	1	1	0
4	1	1	0	1	0	1	0	1	0	1	1	1
5	1	1	1	1	0	1	1	1	0	1	0	0
6	1	1	1	1	0	1	1	0	1	1	1	1
7	0	1	1	0	1	1	1	0	1	1	0	1
8	1	0	1	1	0	1	0	0	1	0	1	1
9	1	1	0	1	1	1	0	0	1	1	1	0
10	1	1	1	1	0	0	1	1	0	1	1	1
11	1	1	1	1	1	0	1	0	1	1	1	1
12	1	1	0	1	0	0	1	1	1	1	0	1
13	1	1	1	0	0	0	0	1	0	1	1	1
14	1	1	1	1	1	0	0	0	1	0	1	1
15	1	1	1	1	1	1	0	1	1	1	0	0
16	0	1	0	0	0	1	1	1	0	1	1	1
17	1	1	0	0	0	1	1	0	0	1	0	1
18	0	1	1	1	0	1	0	0	0	1	1	0
19	1	1	1	1	0	1	1	0	1	0	1	0
20	1	1	1	0	1	1	0	1	1	1	1	1
21	1	1	1	1	1	1	1	1	1	0	1	1
22	1	1	1	1	0	1	1	0	1	1	1	0
23	1	1	1	0	0	0	0	0	1	0	1	0
24	1	1	1	1	0	0	1	1	1	0	1	1
25	1	1	1	1	1	0	1	1	1	0	1	1
26	1	1	1	1	1	0	1	1	0	0	1	1
27	1	1	1	1	1	0	0	1	0	0	0	1
28	0	1	1	1	1	1	1	1	1	1	0	1
29	0	1	1	1	1	1	0	1	0	0	1	0
30	1	1	1	0	1	1	1	0	1	1	1	1
31	1	1	1	1	1	0	1	1	1	0	1	1
32	1	1	1	1	0	1	0	1	1	1	1	1
33	1	1	1	1	1	1	0	0	1	0	1	0
34	1	1	1	1	0	0	0	1	1	1	1	0
35	0	0	0	1	1	1	0	1	0	1	1	1
36	1	1	0	1	1	0	1	0	0	0	0	0
37	0	1	1	1	0	1	0	0	1	0	1	1
38	1	0	1	1	1	1	1	1	0	0	1	1
39	1	1	1	1	1	1	1	0	1	1	1	1
40	0	1	1	0	0	1	1	1	1	1	0	0
41	0	1	1	1	1	0	1	0	0	0	0	1
42	1	1	1	1	0	0	1	1	1	1	1	1
43	1	1	1	1	0	1	0	0	1	1	1	0
44	1	1	0	1	0	0	1	0	1	1	1	0
45	1	1	0	0	0	1	1	0	1	0	1	1
46	1	1	1	1	1	1	0	1	1	0	1	0
47	1	1	1	1	1	1	1	1	1	1	1	0
48	1	1	1	1	0	0	0	0	1	1	1	1
49	1	1	0	1	1	1	1	0	0	1	1	1
50	1	1	1	1	0	1	1	0	1	0	1	0
51	1	1	1	1	1	1	0	0	1	1	1	1
52	1	1	1	1	0	1	0	1	1	0	1	0
53	1	1	1	1	0	1	1	0	1	1	1	0
54	1	1	1	1	0	1	1	1	1	1	1	1
55	1	1	1	1	1	0	0	1	1	0	1	0
56	1	0	1	0	1	1	1	1	0	0	1	1
57	1	1	1	0	0	0	1	0	1	0	1	0
58	1	1	1	1	1	1	1	1	0	0	0	1
59	1	0	0	0	0	0	1	0	1	0	1	0
60	1	1	0	0	1	0	1	0	1	1	0	1
61	1	1	1	1	1	0	1	1	1	1	1	1
62	1	1	1	1	1	1	0	0	0	0	1	1
63	1	1	0	0	1	1	0	1	1	1	1	1
64	1	1	1	1	1	1	1	1	0	1	0	0
65	1	1	1	1	0	0	1	1	1	0	1	0
66	1	0	1	1	0	1	1	1	1	0	0	1
67	1	1	1	1	0	0	0	0	1	1	1	0
68	1	1	1	1	1	0	0	0	0	1	1	1
69	1	1	1	1	0	0	1	0	1	1	1	0
70	1	1	1	0	1	1	1	1	1	0	1	1
71	1	1	1	1	1	1	0	0	1	1	1	1
72	1	1	1	1	1	1	1	1	1	1	1	0
73	1	1	1	1	1	0	0	1	1	0	0	0
74	1	1	0	1	1	1	1	0	0	0	0	1
75	1	1	0	1	1	1	0	0	1	1	1	1
76	1	1	1	1	1	1	0	1	0	0	1	0
77	1	0	1	0	1	0	1	1	1	0	1	0
78	1	1	1	1	1	0	1	0	1	1	1	1
79	1	1	1	0	0	1	0	1	1	0	0	0
80	0	1	1	1	1	1	0	0	1	0	1	1
81	1	1	1	1	1	0	1	0	1	1	1	0
82	1	1	1	1	0	1	1	0	1	0	1	0
83	1	1	1	0	0	1	1	0	1	1	1	1
84	1	1	1	1	1	1	1	1	1	1	1	1
85	1	1	1	0	1	0	1	0	1	1	0	0
86	1	1	1	1	1	0	1	1	1	1	0	1
87	1	1	1	1	0	0	0	0	0	1	1	0
88	1	0	0	1	0	1	0	1	1	1	1	1
89	1	0	0	1	1	1	1	1	0	1	1	1
90	1	1	1	1	1	1	0	1	1	1	0	1
91	0	1	0	0	0	0	1	1	0	0	1	1
92	0	1	1	1	1	0	1	0	1	1	1	0
93	1	1	1	0	1	1	1	1	0	1	1	1
94	1	1	1	0	1	0	0	0	1	1	1	0
95	0	1	1	0	1	1	1	1	1	1	1	1
96	0	1	1	1	0	1	0	1	1	0	1	0
97	1	1	1	0	1	1	1	0	0	1	1	1
98	1	1	1	1	1	0	0	1	1	0	1	0
99	1	0	0	0	1	0	1	1	0	1	1	1
100	1	1	1	1	1	0	1	1	0	0	0	1
101	1	1	1	1	0	1	0	0	1	0	1	1
102	1	1	1	1	1	1	1	0	1	1	1	0
103	1	1	1	1	1	1	1	1	0	1	1	0
104	1	1	1	1	1	1	0	1	1	0	1	1
105	1	1	1	1	1	0	1	1	0	0	1	0
106	0	1	1	1	0	1	0	0	1	0	1	1
107	1	1	1	1	1	0	1	0	1	0	1	1
108	1	1	1	1	1	1	1	1	0	1	1	1
109	1	1	1	1	1	1	1	1	1	1	1	1
110	1	1	1	1	1	0	0	1	1	1	1	1
111	1	1	1	1	0	1	1	1	1	1	1	1
112	1	1	1	1	1	1	1	0	0	1	1	0
113	1	0	0	0	1	1	0	1	1	1	1	0
114	1	1	1	1	0	0	0	1	1	1	1	0
115	1	1	1	1	1	0	1	1	1	0	1	1
116	1	1	1	1	1	0	1	0	1	1	0	0
117	1	1	1	1	0	1	0	1	1	0	1	1
118	1	1	1	1	1	1	1	1	1	1	1	0
119	1	1	1	1	1	0	0	0	1	1	1	0
120	1	1	1	1	0	0	0	0	0	0	0	1
121	1	1	1	0	0	1	0	0	1	0	1	1
122	0	1	1	1	0	1	0	1	0	1	0	0
123	1	1	1	1	0	0	1	1	1	0	1	0
124	1	0	1	1	0	0	0	0
125	1	1	0	0	1	0	1	1
126	1	1	1	0

## Sheet: Fig3B-I
Fig3B							Fig3C							Fig3D							Fig3E							Fig3F							Fig3G							Fig3H							Fig3I
bootstrap_iter	TB1	TB2	TB3	TB4			bootstrap_iter	TB1	TB2	TB3	TB4			bootstrap_iter	TB1	TB2	TB3	TB4			bootstrap_iter	TB1	TB2	TB3	TB4			bootstrap_iter	TB1	TB2	TB3	TB4			bootstrap_iter	TB1	TB2	TB3	TB4			bootstrap_iter	TB1	TB2	TB3	TB4			bootstrap_iter
0	76.254	88.294	84.95	76.923			0	65.957	92.553	91.489	90.426			0	81.25	91.667	91.667	91.667			0	50	82.353	67.647	63.235			0	83.077	84.615	78.462	83.077			0	78.022	73.077	75.275	51.099			0	57.627	77.966	59.322	64.407			0
1	78.93	91.304	88.629	80.268			1	70.213	91.489	90.426	89.362			1	81.25	89.583	85.417	85.417			1	66.176	83.824	73.529	72.059			1	81.538	86.154	80	84.615			1	75.824	69.231	70.879	51.648			1	64.407	77.966	66.102	71.186			1
2	76.254	89.967	88.294	76.923			2	61.702	89.362	88.298	86.17			2	64.583	81.25	77.083	77.083			2	45.588	83.824	66.176	58.824			2	76.923	84.615	73.846	81.538			2	79.121	74.176	75.275	54.396			2	42.373	66.102	42.373	50.847			2
3	76.589	88.629	87.291	77.592			3	78.723	91.489	91.489	91.489			3	75	87.5	81.25	81.25			3	50	88.235	67.647	63.235			3	76.923	80	70.769	78.462			3	71.429	69.231	69.78	49.451			3	49.153	69.492	52.542	59.322			3
4	77.258	89.298	88.294	78.93			4	73.404	94.681	94.681	94.681			4	68.75	83.333	77.083	77.083			4	35.294	79.412	50	45.588			4	58.462	66.154	55.385	64.615			4	74.176	69.78	70.33	49.451			4	28.814	54.237	28.814	38.983			4
5	79.933	94.314	90.97	80.602			5	71.277	92.553	91.489	90.426			5	72.917	89.583	83.333	83.333			5	66.176	85.294	76.471	72.059			5	84.615	86.154	84.615	86.154			5	74.725	67.033	68.681	46.703			5	54.237	79.661	54.237	59.322			5
6	77.592	90.635	88.294	81.271			6	59.574	93.617	91.489	91.489			6	77.083	83.333	81.25	81.25			6	54.412	77.941	69.118	63.235			6	81.538	84.615	76.923	84.615			6	77.473	72.527	74.176	51.648			6	62.712	74.576	62.712	67.797			6
7	79.264	91.973	89.298	80.268			7	67.021	89.362	89.362	86.17			7	77.083	85.417	85.417	85.417			7	51.471	77.941	63.235	57.353			7	73.846	75.385	70.769	75.385			7	75.275	70.33	70.33	51.099			7	54.237	67.797	55.932	57.627			7
8	80.268	92.642	89.632	81.605			8	68.085	86.17	85.106	84.043			8	72.917	85.417	79.167	79.167			8	48.529	80.882	61.765	55.882			8	73.846	75.385	69.231	75.385			8	74.725	71.429	71.429	46.703			8	54.237	72.881	57.627	61.017			8
9	77.592	90.301	89.298	78.93			9	74.468	88.298	88.298	88.298			9	79.167	91.667	83.333	83.333			9	45.588	80.882	55.882	52.941			9	61.538	69.231	58.462	66.154			9	74.176	68.681	70.879	47.802			9	37.288	57.627	42.373	45.763			9
10	77.592	91.304	87.625	79.599			10	65.957	82.979	81.915	81.915			10	91.667	93.75	91.667	91.667			10	66.176	89.706	77.941	73.529			10	81.538	86.154	80	86.154			10	74.725	71.429	72.527	50.549			10	47.458	71.186	52.542	61.017			10
11	78.595	93.98	92.642	80.936			11	68.085	93.617	91.489	91.489			11	81.25	87.5	85.417	85.417			11	57.353	85.294	73.529	66.176			11	81.538	84.615	78.462	84.615			11	73.077	67.033	68.681	47.253			11	57.627	71.186	57.627	64.407			11
12	80.602	91.639	90.97	81.605			12	63.83	92.553	89.362	89.362			12	89.583	91.667	89.583	89.583			12	45.588	80.882	60.294	51.471			12	67.692	72.308	64.615	70.769			12	68.681	63.736	64.835	44.505			12	54.237	74.576	54.237	66.102			12
13	81.271	91.639	90.301	81.605			13	74.468	92.553	92.553	91.489			13	83.333	93.75	91.667	91.667			13	52.941	83.824	66.176	63.235			13	78.462	84.615	73.846	81.538			13	71.429	67.582	68.132	47.802			13	50.847	66.102	50.847	52.542			13
14	75.92	91.304	88.294	76.923			14	67.021	90.426	89.362	88.298			14	66.667	83.333	75	75			14	52.941	80.882	63.235	58.824			14	70.769	80	67.692	73.846			14	79.67	75.824	77.473	54.945			14	52.542	71.186	52.542	57.627			14
15	75.585	88.963	87.291	77.592			15	67.021	89.362	87.234	86.17			15	77.083	93.75	83.333	83.333			15	52.941	88.235	69.118	63.235			15	78.462	81.538	75.385	81.538			15	77.473	74.176	74.725	54.396			15	50.847	79.661	54.237	61.017			15
16	78.595	90.301	87.625	79.599			16	73.404	91.489	90.426	89.362			16	64.583	83.333	72.917	72.917			16	52.941	77.941	72.059	67.647			16	81.538	83.077	81.538	81.538			16	75.824	73.077	74.176	45.604			16	37.288	69.492	38.983	49.153			16
17	76.589	91.304	87.625	77.592			17	78.723	91.489	89.362	87.234			17	64.583	79.167	75	75			17	51.471	85.294	67.647	61.765			17	73.846	78.462	67.692	78.462			17	80.22	74.176	75.275	56.044			17	42.373	61.017	42.373	47.458			17
18	80.936	91.639	89.632	81.271			18	70.213	93.617	92.553	91.489			18	87.5	87.5	87.5	87.5			18	55.882	83.824	64.706	61.765			18	75.385	83.077	73.846	80			18	76.374	71.978	72.527	50			18	61.017	71.186	64.407	66.102			18
19	76.923	90.97	87.625	77.926			19	61.702	86.17	85.106	82.979			19	77.083	93.75	89.583	89.583			19	48.529	82.353	61.765	57.353			19	73.846	80	69.231	76.923			19	81.319	76.923	77.473	51.648			19	49.153	74.576	50.847	55.932			19
20	73.579	88.294	85.953	74.916			20	69.149	92.553	91.489	89.362			20	83.333	95.833	91.667	91.667			20	67.647	86.765	79.412	73.529			20	84.615	86.154	81.538	84.615			20	74.176	68.681	69.231	51.099			20	66.102	88.136	66.102	72.881			20
21	73.913	90.97	88.294	75.92			21	69.149	92.553	90.426	90.426			21	77.083	87.5	83.333	83.333			21	52.941	82.353	63.235	60.294			21	72.308	78.462	67.692	78.462			21	79.121	74.176	75.275	53.297			21	42.373	61.017	42.373	44.068			21
22	78.595	88.629	87.96	80.268			22	65.957	85.106	81.915	80.851			22	68.75	85.417	79.167	79.167			22	54.412	79.412	64.706	61.765			22	73.846	78.462	70.769	75.385			22	76.923	71.978	73.077	47.802			22	45.763	74.576	50.847	54.237			22
23	76.923	90.301	88.963	78.595			23	68.085	92.553	92.553	88.298			23	75	91.667	85.417	85.417			23	47.059	80.882	70.588	63.235			23	76.923	78.462	73.846	78.462			23	79.67	74.725	76.374	59.89			23	52.542	77.966	52.542	61.017			23
24	75.92	89.632	87.96	76.589			24	70.213	93.617	93.617	92.553			24	89.583	91.667	91.667	91.667			24	52.941	82.353	73.529	64.706			24	81.538	86.154	81.538	83.077			24	75.824	69.231	71.978	48.352			24	57.627	81.356	57.627	67.797			24
25	79.264	93.311	89.632	79.599			25	74.468	88.298	86.17	84.043			25	75	83.333	81.25	81.25			25	50	86.765	67.647	58.824			25	78.462	84.615	75.385	84.615			25	74.725	68.132	70.33	51.099			25	50.847	69.492	50.847	57.627			25
26	79.264	90.635	88.629	80.602			26	71.277	91.489	91.489	88.298			26	70.833	79.167	77.083	77.083			26	45.588	83.824	58.824	51.471			26	69.231	76.923	66.154	72.308			26	74.176	69.78	71.978	52.747			26	45.763	61.017	47.458	52.542			26
27	79.599	89.632	87.96	80.602			27	78.723	95.745	94.681	93.617			27	87.5	93.75	91.667	91.667			27	50	85.294	61.765	57.353			27	69.231	76.923	66.154	75.385			27	79.121	74.176	74.725	55.495			27	45.763	67.797	47.458	59.322			27
28	75.585	89.967	87.291	76.589			28	70.213	89.362	88.298	86.17			28	85.417	89.583	87.5	87.5			28	67.647	86.765	80.882	72.059			28	84.615	87.692	84.615	87.692			28	74.176	70.33	71.429	48.901			28	55.932	71.186	55.932	66.102			28
29	77.926	92.642	90.97	81.271			29	62.766	89.362	85.106	84.043			29	85.417	95.833	89.583	89.583			29	55.882	82.353	69.118	64.706			29	80	83.077	78.462	83.077			29	71.429	67.582	67.582	47.802			29	55.932	81.356	55.932	69.492			29
30	77.926	90.97	87.625	78.595			30	82.979	94.681	94.681	94.681			30	64.583	81.25	77.083	77.083			30	41.176	85.294	67.647	57.353			30	75.385	80	72.308	78.462			30	68.681	64.286	64.286	46.154			30	40.678	62.712	40.678	45.763			30
31	75.585	91.304	89.967	78.261			31	70.213	87.234	86.17	85.106			31	75	81.25	79.167	79.167			31	60.294	88.235	70.588	64.706			31	78.462	86.154	75.385	83.077			31	71.429	67.033	68.681	43.956			31	45.763	61.017	47.458	50.847			31
32	76.923	91.639	88.963	78.261			32	60.638	90.426	88.298	87.234			32	81.25	89.583	87.5	87.5			32	47.059	76.471	60.294	54.412			32	66.154	75.385	64.615	73.846			32	74.725	69.231	71.978	49.451			32	52.542	74.576	55.932	59.322			32
33	81.94	92.977	90.97	83.278			33	67.021	91.489	90.426	88.298			33	77.083	85.417	83.333	83.333			33	52.941	82.353	66.176	57.353			33	76.923	83.077	72.308	80			33	78.571	73.077	73.626	52.747			33	57.627	74.576	57.627	64.407			33
34	77.592	89.967	88.294	78.261			34	69.149	87.234	84.043	84.043			34	66.667	81.25	75	75			34	50	83.824	77.941	66.176			34	83.077	84.615	78.462	84.615			34	77.473	73.077	74.176	48.352			34	38.983	69.492	44.068	50.847			34
35	78.261	92.308	90.635	79.599			35	75.532	91.489	91.489	91.489			35	72.917	79.167	75	75			35	50	79.412	64.706	54.412			35	66.154	67.692	64.615	66.154			35	75.275	69.231	70.33	48.901			35	44.068	62.712	45.763	55.932			35
36	74.582	86.957	84.95	75.585			36	71.277	92.553	92.553	91.489			36	81.25	93.75	87.5	87.5			36	67.647	94.118	85.294	79.412			36	92.308	92.308	90.769	92.308			36	71.429	64.835	65.385	42.857			36	50.847	77.966	50.847	61.017			36
37	76.923	89.632	88.294	77.926			37	69.149	85.106	84.043	82.979			37	89.583	91.667	89.583	89.583			37	47.059	83.824	60.294	54.412			37	66.154	75.385	66.154	73.846			37	69.78	65.385	67.582	50.549			37	59.322	74.576	59.322	62.712			37
38	74.916	90.97	87.96	77.258			38	64.894	90.426	90.426	88.298			38	91.667	95.833	93.75	93.75			38	52.941	82.353	69.118	61.765			38	78.462	83.077	78.462	81.538			38	78.022	73.077	73.626	54.396			38	55.932	83.051	61.017	74.576			38
39	79.264	91.304	88.629	79.933			39	64.894	94.681	91.489	91.489			39	87.5	91.667	87.5	87.5			39	57.353	85.294	76.471	72.059			39	86.154	89.231	84.615	87.692			39	77.473	74.725	75.824	54.945			39	55.932	81.356	55.932	67.797			39
40	77.926	92.642	89.298	79.933			40	56.383	86.17	85.106	80.851			40	83.333	89.583	87.5	87.5			40	45.588	82.353	60.294	54.412			40	67.692	76.923	66.154	73.846			40	75.824	69.78	71.429	48.352			40	49.153	67.797	49.153	57.627			40
41	79.599	92.977	90.97	80.936			41	70.213	90.426	88.298	88.298			41	83.333	87.5	85.417	85.417			41	54.412	86.765	66.176	63.235			41	73.846	83.077	70.769	80			41	68.132	61.538	63.736	42.857			41	50.847	67.797	50.847	52.542			41
42	78.93	91.639	89.298	80.268			42	69.149	86.17	85.106	84.043			42	77.083	89.583	87.5	87.5			42	47.059	77.941	57.353	54.412			42	64.615	72.308	61.538	69.231			42	80.769	70.879	73.077	53.297			42	52.542	69.492	54.237	55.932			42
43	77.258	88.629	86.288	77.258			43	70.213	90.426	89.362	87.234			43	83.333	89.583	83.333	83.333			43	50	80.882	60.294	57.353			43	72.308	81.538	67.692	78.462			43	73.626	70.879	71.429	50.549			43	45.763	66.102	47.458	52.542			43
44	80.602	92.977	91.304	81.271			44	65.957	91.489	90.426	89.362			44	83.333	89.583	87.5	87.5			44	48.529	82.353	69.118	61.765			44	73.846	80	72.308	80			44	74.725	68.681	71.429	46.703			44	47.458	71.186	52.542	57.627			44
45	76.254	90.635	87.625	77.592			45	71.277	92.553	92.553	91.489			45	79.167	85.417	81.25	81.25			45	51.471	77.941	61.765	58.824			45	66.154	67.692	64.615	67.692			45	81.319	78.022	78.571	54.396			45	44.068	66.102	44.068	54.237			45
46	77.258	90.301	88.629	78.93			46	68.085	92.553	92.553	92.553			46	87.5	93.75	89.583	89.583			46	55.882	77.941	63.235	63.235			46	72.308	73.846	70.769	73.846			46	73.626	68.132	69.231	47.253			46	54.237	72.881	55.932	64.407			46
47	80.936	91.304	89.967	83.278			47	64.894	89.362	87.234	87.234			47	79.167	87.5	81.25	81.25			47	55.882	88.235	63.235	58.824			47	69.231	81.538	66.154	76.923			47	71.429	67.582	67.582	48.352			47	54.237	67.797	54.237	57.627			47
48	80.936	90.301	88.629	81.94			48	72.34	88.298	88.298	87.234			48	79.167	85.417	83.333	83.333			48	52.941	82.353	60.294	55.882			48	75.385	80	67.692	78.462			48	75.824	71.429	72.527	50.549			48	55.932	71.186	57.627	61.017			48
49	80.268	93.645	90.97	81.605			49	77.66	97.872	97.872	97.872			49	83.333	91.667	87.5	87.5			49	44.118	80.882	64.706	58.824			49	72.308	75.385	69.231	73.846			49	72.527	66.484	67.582	47.802			49	47.458	74.576	47.458	57.627			49
50	76.923	91.304	88.629	78.595			50	72.34	89.362	88.298	87.234			50	81.25	87.5	83.333	83.333			50	52.941	83.824	72.059	63.235			50	81.538	86.154	78.462	84.615			50	73.626	67.033	68.132	52.747			50	52.542	77.966	55.932	69.492			50
51	78.93	90.301	88.294	79.599			51	72.34	94.681	91.489	91.489			51	77.083	93.75	89.583	89.583			51	47.059	80.882	61.765	58.824			51	73.846	80	70.769	75.385			51	71.978	65.385	67.582	48.352			51	44.068	71.186	44.068	54.237			51
52	78.595	91.639	88.963	79.933			52	74.468	91.489	89.362	89.362			52	83.333	89.583	89.583	89.583			52	51.471	77.941	63.235	57.353			52	73.846	73.846	69.231	73.846			52	71.978	67.582	68.681	48.352			52	54.237	74.576	54.237	61.017			52
53	80.602	93.98	91.639	81.94			53	63.83	81.915	79.787	79.787			53	81.25	91.667	89.583	89.583			53	51.471	83.824	70.588	63.235			53	76.923	78.462	73.846	78.462			53	82.967	76.923	77.473	53.297			53	52.542	72.881	54.237	59.322			53
54	79.599	93.98	91.639	81.94			54	68.085	93.617	91.489	88.298			54	81.25	91.667	87.5	87.5			54	57.353	82.353	66.176	64.706			54	75.385	78.462	73.846	75.385			54	76.923	70.33	71.429	52.198			54	61.017	72.881	61.017	64.407			54
55	78.93	90.301	89.967	80.268			55	67.021	86.17	86.17	85.106			55	72.917	85.417	81.25	81.25			55	45.588	77.941	60.294	52.941			55	67.692	72.308	63.077	69.231			55	73.626	68.132	70.33	50			55	37.288	66.102	44.068	54.237			55
56	77.258	91.639	88.963	78.595			56	74.468	90.426	90.426	89.362			56	79.167	89.583	85.417	85.417			56	60.294	85.294	70.588	64.706			56	80	84.615	76.923	83.077			56	69.231	67.033	67.033	48.352			56	50.847	77.966	52.542	61.017			56
57	78.93	89.967	86.288	80.268			57	63.83	82.979	82.979	81.915			57	83.333	95.833	89.583	89.583			57	60.294	88.235	70.588	67.647			57	73.846	76.923	72.308	75.385			57	76.923	71.978	73.626	50			57	54.237	76.271	55.932	61.017			57
58	76.589	91.639	87.96	78.261			58	73.404	89.362	88.298	87.234			58	81.25	91.667	91.667	91.667			58	54.412	82.353	67.647	64.706			58	80	83.077	75.385	81.538			58	79.67	75.275	76.923	53.846			58	45.763	74.576	47.458	54.237			58
59	79.264	90.301	87.291	79.264			59	69.149	93.617	92.553	91.489			59	75	87.5	83.333	83.333			59	42.647	89.706	69.118	58.824			59	76.923	83.077	73.846	81.538			59	76.923	70.879	71.429	49.451			59	47.458	71.186	50.847	59.322			59
60	78.261	90.635	88.629	79.264			60	69.149	88.298	86.17	86.17			60	68.75	83.333	77.083	77.083			60	50	80.882	70.588	64.706			60	78.462	83.077	78.462	83.077			60	71.978	69.231	69.231	48.901			60	37.288	71.186	38.983	52.542			60
61	75.92	91.639	88.294	78.261			61	71.277	90.426	89.362	89.362			61	66.667	81.25	70.833	70.833			61	50	88.235	73.529	64.706			61	80	84.615	78.462	81.538			61	73.626	68.132	69.78	52.198			61	37.288	64.407	37.288	37.288			61
62	77.258	92.308	89.632	79.599			62	61.702	91.489	91.489	88.298			62	89.583	95.833	91.667	91.667			62	58.824	82.353	70.588	63.235			62	78.462	84.615	75.385	83.077			62	78.022	71.978	74.176	50			62	50.847	77.966	54.237	64.407			62
63	77.592	90.635	88.294	78.595			63	70.213	93.617	92.553	91.489			63	77.083	91.667	85.417	85.417			63	50	82.353	64.706	60.294			63	75.385	81.538	73.846	80			63	78.022	71.978	73.077	51.648			63	54.237	74.576	54.237	59.322			63
64	78.93	89.298	87.291	79.933			64	67.021	87.234	87.234	86.17			64	79.167	87.5	87.5	87.5			64	50	85.294	77.941	69.118			64	84.615	86.154	83.077	86.154			64	77.473	71.429	73.626	50.549			64	45.763	71.186	50.847	57.627			64
65	76.254	89.632	86.957	76.923			65	68.085	90.426	88.298	88.298			65	75	89.583	83.333	83.333			65	44.118	80.882	64.706	55.882			65	73.846	76.923	70.769	76.923			65	79.121	73.626	74.176	49.451			65	44.068	74.576	47.458	59.322			65
66	77.592	90.97	88.629	78.595			66	64.894	87.234	87.234	86.17			66	83.333	89.583	87.5	87.5			66	52.941	82.353	70.588	60.294			66	75.385	81.538	75.385	81.538			66	73.077	71.429	71.429	51.648			66	50.847	72.881	52.542	64.407			66
67	77.592	87.96	87.625	79.599			67	76.596	88.298	88.298	88.298			67	75	85.417	79.167	79.167			67	44.118	86.765	66.176	57.353			67	72.308	73.846	70.769	72.308			67	74.725	70.879	71.978	49.451			67	37.288	64.407	37.288	44.068			67
68	79.599	94.314	91.973	81.271			68	59.574	87.234	82.979	80.851			68	81.25	87.5	85.417	85.417			68	50	83.824	69.118	60.294			68	76.923	84.615	76.923	83.077			68	73.077	66.484	67.582	49.451			68	59.322	71.186	59.322	64.407			68
69	74.582	88.294	85.953	76.589			69	74.468	92.553	92.553	90.426			69	72.917	81.25	81.25	81.25			69	45.588	91.176	66.176	58.824			69	81.538	81.538	72.308	81.538			69	73.626	69.78	71.429	45.604			69	49.153	64.407	50.847	54.237			69
70	76.254	89.632	87.291	77.258			70	57.447	84.043	80.851	78.723			70	85.417	91.667	87.5	87.5			70	57.353	86.765	73.529	72.059			70	76.923	83.077	76.923	78.462			70	83.516	77.473	79.121	57.692			70	55.932	76.271	57.627	62.712			70
71	78.595	93.311	89.632	79.599			71	70.213	93.617	91.489	90.426			71	62.5	77.083	68.75	68.75			71	48.529	83.824	67.647	61.765			71	78.462	84.615	72.308	83.077			71	79.67	74.725	76.374	53.846			71	40.678	61.017	40.678	50.847			71
72	80.268	91.304	89.632	82.274			72	71.277	96.809	95.745	94.681			72	68.75	85.417	81.25	81.25			72	41.176	80.882	61.765	52.941			72	69.231	78.462	66.154	76.923			72	79.121	73.077	75.275	54.945			72	44.068	74.576	45.763	57.627			72
73	78.595	89.632	86.622	79.933			73	64.894	92.553	90.426	89.362			73	70.833	83.333	77.083	77.083			73	44.118	77.941	60.294	57.353			73	73.846	78.462	73.846	76.923			73	71.429	64.286	65.385	48.352			73	45.763	72.881	45.763	52.542			73
74	80.268	93.311	89.967	80.936			74	68.085	88.298	87.234	85.106			74	68.75	85.417	79.167	79.167			74	50	86.765	70.588	67.647			74	81.538	84.615	80	83.077			74	76.374	70.879	72.527	53.297			74	37.288	72.881	37.288	47.458			74
75	78.93	91.304	89.298	80.936			75	65.957	91.489	89.362	88.298			75	70.833	81.25	77.083	77.083			75	50	77.941	64.706	58.824			75	73.846	78.462	67.692	73.846			75	82.418	77.473	78.571	52.747			75	47.458	66.102	47.458	52.542			75
76	72.241	89.967	86.957	75.251			76	74.468	92.553	91.489	90.426			76	72.917	77.083	72.917	72.917			76	57.353	83.824	79.412	67.647			76	81.538	84.615	81.538	81.538			76	74.176	67.582	68.681	47.802			76	52.542	62.712	52.542	54.237			76
77	77.258	88.294	85.953	78.93			77	77.66	94.681	92.553	92.553			77	75	89.583	83.333	83.333			77	51.471	85.294	66.176	63.235			77	73.846	78.462	73.846	76.923			77	78.022	71.429	73.626	51.648			77	44.068	72.881	45.763	54.237			77
78	79.599	91.304	89.632	82.274			78	71.277	89.362	86.17	85.106			78	81.25	95.833	87.5	87.5			78	48.529	83.824	70.588	64.706			78	80	81.538	76.923	81.538			78	70.879	63.736	64.835	45.604			78	49.153	79.661	52.542	64.407			78
79	80.936	93.645	90.301	82.274			79	73.404	90.426	90.426	89.362			79	79.167	89.583	85.417	85.417			79	42.647	79.412	67.647	57.353			79	76.923	80	73.846	80			79	69.78	66.484	67.033	50.549			79	55.932	77.966	59.322	61.017			79
80	76.589	91.639	89.967	78.93			80	64.894	81.915	81.915	80.851			80	72.917	85.417	81.25	81.25			80	54.412	91.176	66.176	63.235			80	76.923	89.231	76.923	89.231			80	73.077	69.78	70.33	51.648			80	44.068	61.017	44.068	49.153			80
81	78.93	91.639	90.301	79.599			81	68.085	94.681	93.617	91.489			81	75	83.333	81.25	81.25			81	41.176	75	58.824	47.059			81	73.846	75.385	66.154	73.846			81	78.571	74.176	74.725	51.099			81	42.373	66.102	44.068	55.932			81
82	75.251	90.635	87.96	76.589			82	60.638	88.298	86.17	86.17			82	81.25	83.333	83.333	83.333			82	50	83.824	67.647	60.294			82	78.462	81.538	76.923	80			82	80.769	75.824	76.923	55.495			82	45.763	69.492	52.542	59.322			82
83	74.582	91.639	88.629	75.92			83	71.277	91.489	91.489	89.362			83	79.167	95.833	89.583	89.583			83	57.353	85.294	76.471	75			83	84.615	86.154	81.538	84.615			83	79.67	71.978	73.077	55.495			83	55.932	88.136	55.932	62.712			83
84	77.926	91.304	88.629	78.93			84	63.83	88.298	86.17	85.106			84	75	79.167	75	75			84	47.059	85.294	58.824	52.941			84	76.923	80	72.308	78.462			84	76.374	69.78	70.879	52.198			84	47.458	62.712	49.153	59.322			84
85	79.599	92.308	89.967	80.936			85	79.787	92.553	92.553	90.426			85	75	85.417	83.333	83.333			85	57.353	82.353	75	67.647			85	78.462	83.077	78.462	81.538			85	74.176	69.78	70.33	47.802			85	42.373	67.797	45.763	54.237			85
86	77.592	91.639	89.298	79.599			86	77.66	91.489	91.489	91.489			86	70.833	87.5	79.167	79.167			86	50	80.882	66.176	58.824			86	83.077	84.615	76.923	83.077			86	74.725	68.681	69.231	48.352			86	45.763	67.797	49.153	54.237			86
87	77.592	88.963	86.288	78.595			87	71.277	90.426	88.298	88.298			87	75	85.417	79.167	79.167			87	48.529	83.824	67.647	63.235			87	78.462	81.538	75.385	80			87	79.121	73.626	75.275	54.945			87	44.068	71.186	44.068	54.237			87
88	79.933	89.632	89.632	80.602			88	59.574	85.106	84.043	81.915			88	77.083	87.5	83.333	83.333			88	50	85.294	64.706	60.294			88	83.077	86.154	72.308	86.154			88	73.626	69.231	70.33	52.747			88	50.847	72.881	52.542	61.017			88
89	75.251	89.298	87.291	76.923			89	72.34	88.298	88.298	88.298			89	79.167	89.583	85.417	85.417			89	48.529	83.824	61.765	57.353			89	67.692	75.385	63.077	69.231			89	78.022	74.725	75.824	51.648			89	45.763	72.881	50.847	64.407			89
90	77.592	90.301	87.96	78.595			90	68.085	93.617	92.553	92.553			90	85.417	93.75	89.583	89.583			90	48.529	85.294	66.176	60.294			90	75.385	83.077	72.308	81.538			90	76.374	70.33	71.429	52.747			90	55.932	77.966	57.627	71.186			90
91	76.923	90.635	87.625	78.595			91	65.957	87.234	86.17	85.106			91	72.917	77.083	75	75			91	55.882	80.882	69.118	64.706			91	80	84.615	78.462	83.077			91	72.527	69.78	70.33	49.451			91	47.458	62.712	52.542	52.542			91
92	79.933	94.649	91.304	81.271			92	70.213	91.489	90.426	89.362			92	77.083	83.333	77.083	77.083			92	48.529	72.059	58.824	51.471			92	70.769	73.846	66.154	73.846			92	78.022	71.978	74.176	52.198			92	44.068	66.102	45.763	55.932			92
93	77.926	90.301	87.291	79.264			93	74.468	89.362	89.362	89.362			93	77.083	87.5	83.333	83.333			93	51.471	94.118	70.588	60.294			93	81.538	87.692	78.462	84.615			93	71.978	66.484	67.033	50.549			93	40.678	62.712	42.373	52.542			93
94	79.933	91.639	88.963	80.936			94	69.149	88.298	87.234	86.17			94	75	87.5	81.25	81.25			94	51.471	76.471	63.235	61.765			94	67.692	75.385	66.154	75.385			94	73.077	68.681	70.33	46.154			94	42.373	66.102	45.763	52.542			94
95	75.92	87.96	86.622	77.592			95	80.851	92.553	91.489	90.426			95	83.333	91.667	87.5	87.5			95	60.294	86.765	73.529	70.588			95	80	86.154	75.385	84.615			95	78.571	69.78	70.879	45.604			95	44.068	76.271	44.068	59.322			95
96	80.268	90.97	89.967	82.274			96	68.085	92.553	90.426	89.362			96	79.167	89.583	87.5	87.5			96	48.529	70.588	60.294	55.882			96	67.692	69.231	67.692	69.231			96	74.725	70.33	70.33	47.253			96	52.542	72.881	52.542	61.017			96
97	76.589	89.298	87.625	77.258			97	67.021	87.234	86.17	86.17			97	72.917	85.417	77.083	77.083			97	48.529	86.765	72.059	64.706			97	78.462	84.615	76.923	84.615			97	70.879	67.582	68.132	48.901			97	44.068	69.492	47.458	52.542			97
98	81.271	91.973	90.97	83.278			98	59.574	84.043	82.979	81.915			98	79.167	89.583	83.333	83.333			98	47.059	77.941	69.118	61.765			98	78.462	81.538	76.923	80			98	76.923	73.077	73.626	56.593			98	64.407	77.966	64.407	66.102			98
99	76.254	91.304	89.298	77.926			99	74.468	90.426	90.426	89.362			99	72.917	87.5	79.167	79.167			99	45.588	77.941	66.176	61.765			99	70.769	73.846	69.231	72.308			99	72.527	66.484	68.132	47.253			99	45.763	69.492	47.458	50.847			99
100	76.923	88.294	86.957	78.595			100	71.277	91.489	89.362	87.234			100	85.417	89.583	87.5	87.5			100	50	82.353	57.353	54.412			100	70.769	75.385	64.615	72.308			100	72.527	66.484	67.582	48.352			100	50.847	71.186	52.542	57.627			100
101	81.94	92.642	91.973	82.943			101	72.34	90.426	89.362	86.17			101	72.917	85.417	77.083	77.083			101	54.412	83.824	70.588	66.176			101	78.462	81.538	76.923	78.462			101	75.824	71.978	73.077	52.198			101	47.458	69.492	50.847	54.237			101
102	75.251	89.967	86.288	75.92			102	60.638	94.681	93.617	93.617			102	68.75	81.25	79.167	79.167			102	54.412	86.765	72.059	64.706			102	80	83.077	78.462	83.077			102	79.67	73.626	75.275	52.747			102	52.542	71.186	52.542	59.322			102
103	75.92	90.301	88.629	78.595			103	65.957	86.17	85.106	84.043			103	81.25	87.5	85.417	85.417			103	60.294	88.235	75	70.588			103	78.462	81.538	78.462	81.538			103	78.022	74.176	75.275	51.648			103	52.542	71.186	57.627	66.102			103
104	75.585	89.632	86.957	77.258			104	67.021	90.426	90.426	90.426			104	85.417	95.833	93.75	93.75			104	57.353	77.941	70.588	67.647			104	75.385	78.462	73.846	75.385			104	79.67	74.176	75.275	56.044			104	52.542	79.661	54.237	61.017			104
105	76.254	88.629	84.281	77.258			105	76.596	92.553	90.426	89.362			105	91.667	93.75	93.75	93.75			105	58.824	83.824	69.118	67.647			105	73.846	80	72.308	78.462			105	76.374	73.626	74.176	57.692			105	55.932	77.966	61.017	69.492			105
106	78.261	89.298	86.957	79.933			106	70.213	88.298	88.298	87.234			106	75	85.417	83.333	83.333			106	60.294	82.353	72.059	69.118			106	80	84.615	75.385	80			106	70.33	64.835	65.934	48.352			106	50.847	71.186	50.847	57.627			106
107	79.264	92.642	89.967	80.936			107	64.894	87.234	84.043	82.979			107	77.083	89.583	81.25	81.25			107	47.059	73.529	57.353	51.471			107	70.769	75.385	67.692	73.846			107	73.077	70.33	71.429	48.352			107	54.237	71.186	54.237	57.627			107
108	77.592	90.635	88.629	78.93			108	63.83	85.106	82.979	82.979			108	79.167	91.667	89.583	89.583			108	42.647	79.412	60.294	55.882			108	66.154	72.308	66.154	72.308			108	79.67	71.429	73.077	50			108	52.542	69.492	54.237	54.237			108
109	73.913	91.304	88.963	76.589			109	77.66	90.426	90.426	90.426			109	79.167	87.5	83.333	83.333			109	52.941	83.824	73.529	66.176			109	76.923	83.077	73.846	78.462			109	73.077	67.582	68.132	49.451			109	49.153	62.712	50.847	54.237			109
110	74.916	89.632	87.96	76.923			110	62.766	88.298	88.298	88.298			110	79.167	91.667	83.333	83.333			110	52.941	91.176	70.588	67.647			110	87.692	95.385	80	92.308			110	75.275	68.132	70.879	52.747			110	57.627	77.966	57.627	62.712			110
111	80.268	90.635	87.625	81.271			111	63.83	88.298	85.106	85.106			111	77.083	91.667	87.5	87.5			111	45.588	85.294	72.059	58.824			111	78.462	84.615	73.846	84.615			111	74.176	68.681	70.33	49.451			111	57.627	79.661	59.322	62.712			111
112	78.595	90.97	89.632	79.264			112	72.34	93.617	93.617	92.553			112	70.833	89.583	79.167	79.167			112	47.059	91.176	73.529	61.765			112	81.538	90.769	75.385	83.077			112	70.33	65.385	65.934	46.703			112	38.983	67.797	42.373	47.458			112
113	77.592	92.977	90.97	79.599			113	67.021	88.298	88.298	85.106			113	79.167	89.583	87.5	87.5			113	52.941	79.412	64.706	60.294			113	80	80	76.923	80			113	80.769	76.374	76.923	54.945			113	54.237	76.271	54.237	61.017			113
114	79.599	92.642	91.304	81.605			114	69.149	90.426	90.426	90.426			114	77.083	93.75	87.5	87.5			114	50	85.294	69.118	66.176			114	73.846	83.077	72.308	80			114	73.626	68.132	69.231	46.703			114	42.373	76.271	47.458	59.322			114
115	78.261	90.635	87.96	79.264			115	69.149	87.234	87.234	87.234			115	77.083	87.5	79.167	79.167			115	51.471	83.824	69.118	63.235			115	80	83.077	73.846	81.538			115	74.725	67.582	68.681	47.253			115	40.678	67.797	42.373	54.237			115
116	80.602	91.304	88.963	82.609			116	68.085	85.106	84.043	80.851			116	81.25	81.25	81.25	81.25			116	47.059	80.882	60.294	50			116	69.231	73.846	66.154	73.846			116	74.725	69.78	70.33	56.044			116	50.847	64.407	54.237	61.017			116
117	75.92	89.967	87.291	76.923			117	67.021	94.681	93.617	91.489			117	77.083	89.583	85.417	85.417			117	57.353	86.765	72.059	67.647			117	80	84.615	75.385	83.077			117	73.626	69.231	70.33	50			117	49.153	71.186	49.153	57.627			117
118	75.251	89.632	87.291	77.258			118	72.34	91.489	90.426	90.426			118	79.167	85.417	81.25	81.25			118	52.941	89.706	63.235	60.294			118	75.385	86.154	70.769	84.615			118	80.769	71.978	74.725	51.099			118	50.847	64.407	54.237	57.627			118
119	78.93	89.298	87.291	79.599			119	61.702	96.809	96.809	94.681			119	72.917	89.583	81.25	81.25			119	50	80.882	73.529	64.706			119	83.077	89.231	83.077	86.154			119	80.22	76.374	76.374	56.044			119	55.932	83.051	57.627	59.322			119
120	80.268	90.97	88.963	80.602			120	68.085	90.426	86.17	86.17			120	77.083	93.75	87.5	87.5			120	48.529	82.353	61.765	58.824			120	70.769	76.923	66.154	73.846			120	71.429	66.484	68.132	49.451			120	42.373	71.186	42.373	52.542			120
121	72.91	86.288	83.612	73.913			121	72.34	95.745	95.745	92.553			121	77.083	91.667	83.333	83.333			121	51.471	85.294	69.118	64.706			121	75.385	84.615	75.385	80			121	80.22	73.626	75.824	56.044			121	42.373	69.492	42.373	52.542			121
122	72.241	87.96	83.946	73.244			122	75.532	91.489	90.426	89.362			122	79.167	85.417	79.167	79.167			122	54.412	85.294	69.118	63.235			122	76.923	81.538	72.308	80			122	75.824	71.429	73.077	56.044			122	55.932	72.881	55.932	62.712			122
123	80.268	93.98	91.973	80.602			123	65.957	91.489	88.298	85.106			123	75	85.417	81.25	81.25			123	51.471	86.765	60.294	57.353			123	75.385	81.538	67.692	78.462			123	78.022	71.429	72.527	47.253			123	42.373	72.881	42.373	55.932			123
124	77.926	91.304	88.629	79.264			124	71.277	94.681	93.617	93.617			124	72.917	89.583	77.083	77.083			124	42.647	77.941	60.294	55.882			124	73.846	78.462	70.769	73.846			124	69.78	63.736	64.286	50			124	50.847	72.881	50.847	59.322			124
125	74.247	87.625	84.281	75.92			125	61.702	82.979	81.915	79.787			125	72.917	81.25	77.083	77.083			125	47.059	79.412	66.176	58.824			125	80	81.538	78.462	81.538			125	79.67	75.275	76.374	57.143			125	50.847	72.881	52.542	59.322			125
126	78.261	88.963	85.953	79.933			126	60.638	87.234	87.234	86.17			126	79.167	89.583	83.333	83.333			126	42.647	77.941	50	45.588			126	64.615	70.769	55.385	67.692			126	75.275	73.077	73.626	51.648			126	57.627	69.492	57.627	59.322			126
127	74.582	88.294	84.615	75.92			127	75.532	90.426	90.426	88.298			127	83.333	89.583	89.583	89.583			127	54.412	88.235	70.588	66.176			127	80	86.154	75.385	86.154			127	75.824	71.429	71.978	50			127	45.763	72.881	49.153	54.237			127
128	83.612	93.645	91.639	83.946			128	73.404	93.617	91.489	90.426			128	72.917	81.25	79.167	79.167			128	60.294	91.176	82.353	67.647			128	89.231	90.769	86.154	90.769			128	74.176	69.78	70.33	52.198			128	50.847	64.407	50.847	52.542			128
129	74.916	88.963	86.957	76.254			129	60.638	88.298	88.298	85.106			129	83.333	93.75	89.583	89.583			129	44.118	77.941	60.294	54.412			129	70.769	76.923	67.692	73.846			129	81.868	77.473	78.571	53.297			129	49.153	72.881	52.542	62.712			129
130	77.926	91.639	88.629	78.595			130	73.404	95.745	92.553	91.489			130	79.167	89.583	85.417	85.417			130	60.294	85.294	70.588	67.647			130	78.462	84.615	73.846	84.615			130	76.374	73.626	74.176	54.396			130	50.847	77.966	55.932	59.322			130
131	77.926	92.642	88.963	79.599			131	74.468	92.553	92.553	91.489			131	79.167	85.417	83.333	83.333			131	58.824	83.824	76.471	69.118			131	83.077	84.615	80	83.077			131	74.176	69.231	70.879	50			131	54.237	74.576	55.932	64.407			131
132	78.595	92.642	88.963	80.268			132	70.213	91.489	90.426	90.426			132	75	89.583	79.167	79.167			132	45.588	79.412	61.765	55.882			132	72.308	80	69.231	80			132	78.571	76.374	76.923	55.495			132	38.983	67.797	38.983	47.458			132
133	83.278	93.98	92.308	83.612			133	60.638	89.362	89.362	88.298			133	81.25	87.5	83.333	83.333			133	48.529	82.353	64.706	60.294			133	75.385	81.538	72.308	78.462			133	76.923	71.978	72.527	53.297			133	55.932	76.271	55.932	61.017			133
134	79.933	90.97	89.632	79.933			134	72.34	89.362	87.234	87.234			134	83.333	93.75	85.417	85.417			134	52.941	91.176	70.588	63.235			134	73.846	80	72.308	78.462			134	70.33	67.033	67.582	46.154			134	50.847	72.881	54.237	61.017			134
135	77.592	88.629	85.284	77.592			135	71.277	91.489	89.362	87.234			135	87.5	91.667	89.583	89.583			135	61.765	88.235	70.588	64.706			135	78.462	80	72.308	80			135	78.571	73.077	74.176	54.945			135	61.017	76.271	62.712	69.492			135
136	76.254	88.963	85.619	78.595			136	77.66	93.617	93.617	93.617			136	75	85.417	79.167	79.167			136	61.765	88.235	75	72.059			136	83.077	86.154	83.077	84.615			136	73.626	69.231	70.33	46.154			136	52.542	76.271	54.237	66.102			136
137	77.926	90.97	88.294	78.595			137	65.957	90.426	90.426	89.362			137	75	95.833	87.5	87.5			137	48.529	85.294	64.706	64.706			137	75.385	81.538	72.308	78.462			137	76.374	72.527	73.626	46.703			137	40.678	67.797	42.373	50.847			137
138	81.271	91.304	90.635	81.94			138	69.149	96.809	96.809	96.809			138	79.167	95.833	89.583	89.583			138	48.529	80.882	60.294	57.353			138	73.846	80	72.308	78.462			138	75.275	68.132	68.681	50.549			138	44.068	74.576	44.068	52.542			138
139	78.93	92.308	89.632	80.268			139	69.149	89.362	89.362	88.298			139	85.417	95.833	93.75	93.75			139	57.353	88.235	70.588	67.647			139	76.923	84.615	76.923	83.077			139	76.923	73.626	74.176	51.648			139	54.237	72.881	55.932	62.712			139
140	76.923	89.632	87.625	78.93			140	76.596	93.617	92.553	91.489			140	75	91.667	85.417	85.417			140	55.882	86.765	79.412	75			140	84.615	87.692	83.077	87.692			140	69.231	65.385	65.385	44.505			140	38.983	71.186	40.678	45.763			140
141	79.264	88.963	86.288	79.264			141	65.957	88.298	88.298	87.234			141	91.667	97.917	97.917	97.917			141	51.471	86.765	64.706	60.294			141	81.538	84.615	72.308	83.077			141	76.374	71.429	71.978	48.352			141	54.237	69.492	55.932	62.712			141
142	78.261	89.298	86.957	79.264			142	73.404	90.426	87.234	86.17			142	85.417	95.833	91.667	91.667			142	57.353	91.176	72.059	67.647			142	78.462	87.692	73.846	87.692			142	71.978	68.681	69.78	46.703			142	47.458	72.881	50.847	57.627			142
143	80.936	92.308	89.298	81.94			143	64.894	82.979	80.851	80.851			143	85.417	91.667	89.583	89.583			143	60.294	77.941	69.118	66.176			143	76.923	76.923	76.923	76.923			143	76.374	69.78	70.33	54.396			143	55.932	77.966	61.017	69.492			143
144	79.264	93.311	89.967	81.271			144	65.957	91.489	89.362	88.298			144	79.167	87.5	87.5	87.5			144	54.412	86.765	72.059	64.706			144	84.615	86.154	81.538	84.615			144	76.923	73.077	74.725	47.253			144	42.373	66.102	44.068	49.153			144
145	77.258	91.639	89.298	79.264			145	67.021	86.17	84.043	84.043			145	70.833	89.583	81.25	81.25			145	54.412	88.235	75	70.588			145	83.077	87.692	81.538	84.615			145	76.374	68.681	69.78	47.802			145	49.153	76.271	52.542	59.322			145
146	73.579	91.973	87.96	75.251			146	73.404	88.298	88.298	86.17			146	79.167	89.583	87.5	87.5			146	57.353	88.235	73.529	67.647			146	80	83.077	76.923	81.538			146	75.824	70.879	71.978	45.055			146	45.763	72.881	50.847	57.627			146
147	78.595	91.973	88.963	80.602			147	72.34	91.489	91.489	91.489			147	85.417	91.667	85.417	85.417			147	54.412	83.824	67.647	63.235			147	76.923	80	72.308	80			147	72.527	70.879	71.429	51.099			147	54.237	76.271	61.017	67.797			147
148	81.605	94.983	93.311	82.274			148	59.574	85.106	82.979	80.851			148	83.333	93.75	87.5	87.5			148	41.176	75	58.824	54.412			148	73.846	76.923	69.231	76.923			148	75.275	70.33	70.879	53.297			148	54.237	76.271	54.237	62.712			148
149	79.599	90.97	90.635	80.602			149	74.468	92.553	90.426	89.362			149	79.167	91.667	87.5	87.5			149	61.765	88.235	76.471	70.588			149	87.692	87.692	84.615	87.692			149	74.725	70.879	71.429	51.099			149	44.068	83.051	45.763	61.017			149
150	79.264	92.308	90.301	80.602			150	65.957	91.489	91.489	90.426			150	72.917	85.417	79.167	79.167			150	50	79.412	66.176	57.353			150	78.462	83.077	75.385	83.077			150	79.121	70.879	73.626	45.604			150	42.373	67.797	49.153	50.847			150
151	80.936	93.311	91.639	81.605			151	59.574	85.106	81.915	80.851			151	77.083	89.583	85.417	85.417			151	51.471	83.824	69.118	66.176			151	75.385	84.615	72.308	80			151	73.626	67.582	69.231	53.297			151	50.847	74.576	52.542	59.322			151
152	80.602	89.632	88.629	80.936			152	67.021	93.617	90.426	90.426			152	66.667	85.417	75	75			152	47.059	77.941	64.706	57.353			152	75.385	76.923	72.308	76.923			152	77.473	73.626	75.275	49.451			152	40.678	67.797	42.373	47.458			152
153	82.274	95.318	92.642	83.612			153	69.149	93.617	91.489	91.489			153	81.25	87.5	83.333	83.333			153	50	77.941	63.235	57.353			153	69.231	73.846	67.692	72.308			153	71.429	65.934	66.484	47.253			153	50.847	79.661	52.542	66.102			153
154	76.589	90.97	87.625	77.592			154	68.085	91.489	90.426	90.426			154	72.917	87.5	79.167	79.167			154	52.941	91.176	66.176	64.706			154	80	89.231	75.385	87.692			154	76.923	71.429	73.077	52.198			154	50.847	72.881	50.847	54.237			154
155	78.595	90.635	88.294	79.933			155	65.957	88.298	88.298	87.234			155	72.917	87.5	77.083	77.083			155	45.588	83.824	67.647	58.824			155	76.923	83.077	72.308	80			155	75.824	72.527	73.626	52.747			155	49.153	69.492	50.847	54.237			155
156	75.92	88.629	86.957	76.923			156	72.34	91.489	90.426	88.298			156	70.833	83.333	79.167	79.167			156	42.647	76.471	61.765	52.941			156	73.846	75.385	66.154	73.846			156	72.527	70.879	70.879	50			156	49.153	67.797	50.847	52.542			156
157	79.933	91.304	88.629	80.936			157	61.702	85.106	82.979	80.851			157	85.417	89.583	85.417	85.417			157	57.353	83.824	69.118	66.176			157	83.077	89.231	81.538	89.231			157	70.879	62.637	64.835	48.352			157	61.017	76.271	62.712	69.492			157
158	75.251	89.632	86.957	76.254			158	69.149	92.553	92.553	91.489			158	75	91.667	81.25	81.25			158	55.882	88.235	73.529	67.647			158	80	87.692	76.923	84.615			158	81.868	75.275	75.824	54.396			158	45.763	69.492	49.153	54.237			158
159	78.93	88.963	88.294	80.602			159	62.766	87.234	86.17	85.106			159	75	87.5	81.25	81.25			159	48.529	82.353	70.588	61.765			159	78.462	80	78.462	80			159	79.67	74.176	75.824	50			159	47.458	69.492	47.458	50.847			159
160	74.582	89.967	85.953	76.589			160	63.83	89.362	87.234	87.234			160	75	83.333	77.083	77.083			160	55.882	83.824	69.118	66.176			160	81.538	83.077	76.923	83.077			160	75.824	71.978	73.077	53.846			160	54.237	69.492	54.237	55.932			160
161	75.585	90.97	87.96	77.258			161	71.277	88.298	87.234	86.17			161	83.333	91.667	85.417	85.417			161	55.882	83.824	73.529	69.118			161	86.154	90.769	83.077	89.231			161	69.78	63.736	64.835	47.802			161	52.542	79.661	55.932	59.322			161
162	78.261	91.973	89.632	79.264			162	58.511	88.298	87.234	87.234			162	83.333	91.667	91.667	91.667			162	51.471	75	61.765	57.353			162	72.308	73.846	69.231	72.308			162	80.22	78.022	78.571	54.396			162	57.627	74.576	59.322	64.407			162
163	78.261	92.642	89.632	78.595			163	59.574	92.553	86.17	85.106			163	83.333	93.75	93.75	93.75			163	48.529	83.824	66.176	61.765			163	80	86.154	80	86.154			163	76.923	70.33	73.626	45.055			163	54.237	76.271	54.237	61.017			163
164	73.579	89.967	86.622	75.92			164	70.213	93.617	91.489	91.489			164	81.25	95.833	93.75	93.75			164	52.941	86.765	67.647	63.235			164	75.385	86.154	72.308	80			164	84.066	79.67	80.769	54.945			164	45.763	71.186	45.763	54.237			164
165	80.602	88.629	86.288	81.94			165	62.766	89.362	87.234	86.17			165	83.333	89.583	87.5	87.5			165	48.529	76.471	60.294	58.824			165	75.385	78.462	72.308	78.462			165	76.923	73.626	74.176	51.648			165	52.542	74.576	54.237	57.627			165
166	80.268	91.639	90.301	81.94			166	74.468	94.681	93.617	93.617			166	75	95.833	85.417	85.417			166	44.118	83.824	60.294	54.412			166	70.769	76.923	67.692	75.385			166	75.275	71.429	72.527	47.802			166	44.068	71.186	45.763	50.847			166
167	78.261	89.967	87.96	78.93			167	76.596	90.426	89.362	87.234			167	62.5	87.5	85.417	85.417			167	41.176	77.941	57.353	52.941			167	66.154	73.846	61.538	70.769			167	78.571	73.077	73.077	51.099			167	35.593	62.712	35.593	40.678			167
168	75.92	91.304	87.625	77.926			168	73.404	96.809	93.617	93.617			168	75	89.583	85.417	85.417			168	55.882	85.294	75	69.118			168	78.462	80	76.923	80			168	80.769	76.374	77.473	54.396			168	38.983	64.407	44.068	49.153			168
169	82.274	94.983	90.301	84.281			169	67.021	88.298	86.17	84.043			169	70.833	85.417	77.083	77.083			169	44.118	76.471	66.176	60.294			169	69.231	72.308	67.692	70.769			169	73.626	68.681	69.231	44.505			169	40.678	67.797	40.678	49.153			169
170	77.592	88.963	86.622	77.592			170	67.021	90.426	88.298	86.17			170	85.417	95.833	93.75	93.75			170	58.824	92.647	75	64.706			170	89.231	92.308	84.615	90.769			170	71.978	68.132	69.231	53.297			170	62.712	81.356	64.407	66.102			170
171	81.271	92.642	90.635	81.94			171	60.638	82.979	80.851	80.851			171	85.417	89.583	85.417	85.417			171	64.706	88.235	77.941	76.471			171	81.538	83.077	80	83.077			171	79.67	74.725	75.824	49.451			171	66.102	84.746	69.492	76.271			171
172	78.595	88.963	86.957	79.264			172	73.404	91.489	90.426	88.298			172	68.75	89.583	75	75			172	50	86.765	76.471	72.059			172	80	83.077	80	83.077			172	75.824	70.879	72.527	48.901			172	40.678	74.576	40.678	49.153			172
173	76.589	87.625	84.615	77.592			173	68.085	87.234	87.234	86.17			173	75	89.583	85.417	85.417			173	55.882	83.824	67.647	64.706			173	81.538	86.154	78.462	84.615			173	71.429	68.681	69.231	47.802			173	42.373	74.576	49.153	61.017			173
174	77.258	91.639	89.298	79.264			174	64.894	87.234	87.234	86.17			174	64.583	79.167	72.917	72.917			174	41.176	80.882	63.235	51.471			174	75.385	81.538	69.231	80			174	77.473	73.077	74.176	53.297			174	38.983	64.407	45.763	49.153			174
175	77.926	90.635	88.294	80.268			175	67.021	89.362	88.298	88.298			175	68.75	87.5	79.167	79.167			175	63.235	83.824	80.882	76.471			175	84.615	84.615	84.615	84.615			175	77.473	71.429	73.626	51.648			175	52.542	76.271	52.542	57.627			175
176	75.585	88.629	86.622	76.589			176	69.149	87.234	85.106	84.043			176	85.417	91.667	89.583	89.583			176	47.059	75	69.118	63.235			176	80	80	76.923	80			176	78.571	74.725	74.725	53.297			176	64.407	81.356	66.102	71.186			176
177	75.92	92.308	89.298	77.592			177	63.83	90.426	90.426	89.362			177	81.25	95.833	91.667	91.667			177	52.941	85.294	69.118	66.176			177	75.385	84.615	72.308	76.923			177	78.022	71.429	73.626	52.747			177	49.153	74.576	50.847	61.017			177
178	82.274	93.311	90.301	82.609			178	70.213	86.17	85.106	82.979			178	81.25	83.333	83.333	83.333			178	47.059	89.706	64.706	57.353			178	75.385	81.538	72.308	81.538			178	75.824	70.879	71.978	52.198			178	52.542	66.102	54.237	61.017			178
179	79.933	92.642	89.967	81.271			179	71.277	90.426	89.362	89.362			179	75	89.583	81.25	81.25			179	51.471	83.824	69.118	66.176			179	76.923	80	75.385	76.923			179	71.978	69.78	70.33	50.549			179	54.237	72.881	54.237	57.627			179
180	76.923	90.97	88.963	77.926			180	68.085	92.553	91.489	91.489			180	83.333	95.833	91.667	91.667			180	42.647	73.529	52.941	50			180	67.692	70.769	61.538	67.692			180	79.67	76.374	77.473	57.143			180	54.237	74.576	59.322	64.407			180
181	78.595	90.97	90.301	79.933			181	64.894	89.362	88.298	88.298			181	81.25	87.5	85.417	85.417			181	47.059	77.941	58.824	55.882			181	72.308	73.846	67.692	72.308			181	76.374	72.527	74.176	57.143			181	55.932	67.797	55.932	59.322			181
182	80.602	92.308	91.973	83.278			182	67.021	87.234	86.17	85.106			182	87.5	91.667	91.667	91.667			182	54.412	80.882	69.118	63.235			182	75.385	78.462	72.308	78.462			182	73.626	68.681	69.78	47.802			182	55.932	76.271	57.627	69.492			182
183	78.261	89.967	88.629	79.933			183	70.213	90.426	90.426	90.426			183	79.167	85.417	83.333	83.333			183	45.588	79.412	58.824	52.941			183	78.462	81.538	73.846	81.538			183	77.473	70.33	71.978	55.495			183	45.763	62.712	47.458	52.542			183
184	80.268	91.304	89.967	81.94			184	69.149	88.298	86.17	86.17			184	77.083	85.417	81.25	81.25			184	54.412	83.824	66.176	63.235			184	73.846	76.923	73.846	73.846			184	76.374	69.231	70.879	47.802			184	52.542	72.881	54.237	55.932			184
185	74.582	91.639	89.298	75.251			185	74.468	92.553	91.489	90.426			185	75	87.5	81.25	81.25			185	60.294	85.294	73.529	67.647			185	81.538	84.615	78.462	83.077			185	75.824	69.231	70.879	49.451			185	50.847	67.797	50.847	57.627			185
186	74.916	88.963	85.619	75.585			186	70.213	92.553	91.489	91.489			186	79.167	91.667	85.417	85.417			186	50	85.294	66.176	60.294			186	70.769	80	70.769	75.385			186	78.022	74.176	75.824	55.495			186	55.932	74.576	55.932	61.017			186
187	77.926	88.963	86.957	78.93			187	72.34	92.553	89.362	86.17			187	77.083	85.417	85.417	85.417			187	50	80.882	73.529	64.706			187	76.923	81.538	75.385	80			187	76.374	70.879	71.978	51.099			187	54.237	72.881	55.932	62.712			187
188	78.595	88.629	85.619	80.268			188	77.66	94.681	94.681	94.681			188	89.583	93.75	91.667	91.667			188	52.941	85.294	63.235	57.353			188	66.154	73.846	66.154	70.769			188	71.429	69.231	69.78	46.703			188	37.288	61.017	42.373	50.847			188
189	78.261	91.639	88.963	79.264			189	72.34	92.553	91.489	89.362			189	72.917	89.583	85.417	85.417			189	48.529	80.882	69.118	63.235			189	75.385	78.462	73.846	78.462			189	70.33	68.132	69.231	48.352			189	47.458	72.881	49.153	55.932			189
190	79.264	91.639	89.632	79.933			190	61.702	90.426	89.362	87.234			190	72.917	87.5	81.25	81.25			190	44.118	82.353	67.647	61.765			190	81.538	84.615	75.385	83.077			190	76.374	73.077	73.626	47.253			190	40.678	77.966	44.068	50.847			190
191	79.599	89.967	88.294	81.271			191	75.532	89.362	89.362	89.362			191	81.25	89.583	85.417	85.417			191	52.941	80.882	64.706	61.765			191	73.846	80	69.231	78.462			191	74.176	69.78	70.879	46.154			191	50.847	71.186	50.847	57.627			191
192	77.926	91.304	89.298	78.595			192	68.085	89.362	89.362	89.362			192	77.083	89.583	81.25	81.25			192	51.471	80.882	63.235	60.294			192	73.846	80	69.231	78.462			192	78.571	72.527	75.275	48.352			192	47.458	67.797	49.153	54.237			192
193	79.933	90.635	88.963	81.271			193	69.149	91.489	89.362	87.234			193	75	87.5	81.25	81.25			193	54.412	80.882	63.235	60.294			193	75.385	76.923	69.231	75.385			193	75.824	71.978	73.077	47.253			193	55.932	69.492	57.627	57.627			193
194	75.92	91.304	89.967	78.93			194	68.085	91.489	91.489	91.489			194	72.917	83.333	79.167	79.167			194	47.059	83.824	66.176	57.353			194	81.538	87.692	75.385	86.154			194	74.176	72.527	72.527	51.099			194	38.983	66.102	38.983	49.153			194
195	77.592	90.301	87.96	77.926			195	68.085	94.681	94.681	93.617			195	83.333	91.667	89.583	89.583			195	57.353	86.765	73.529	70.588			195	81.538	86.154	78.462	83.077			195	75.275	71.978	73.077	47.802			195	54.237	71.186	54.237	57.627			195
196	80.602	89.298	86.957	81.605			196	75.532	91.489	90.426	90.426			196	64.583	83.333	75	75			196	44.118	86.765	67.647	54.412			196	73.846	76.923	73.846	75.385			196	76.374	70.33	73.077	50			196	40.678	67.797	42.373	50.847			196
197	81.94	91.973	89.298	82.609			197	69.149	96.809	94.681	90.426			197	75	91.667	87.5	87.5			197	39.706	73.529	63.235	57.353			197	70.769	78.462	69.231	76.923			197	75.275	69.231	70.33	53.297			197	52.542	79.661	52.542	57.627			197
198	80.268	92.642	90.635	81.271			198	65.957	92.553	90.426	90.426			198	81.25	87.5	85.417	85.417			198	42.647	77.941	52.941	48.529			198	69.231	73.846	63.077	73.846			198	75.824	70.879	71.978	47.802			198	50.847	71.186	55.932	61.017			198
199	73.913	89.298	85.284	74.582			199	71.277	94.681	94.681	92.553			199	81.25	89.583	87.5	87.5			199	51.471	83.824	73.529	66.176			199	78.462	83.077	78.462	83.077			199	76.923	73.626	74.176	50			199	49.153	74.576	49.153	54.237			199
200	81.271	89.298	88.629	81.94			200	70.213	89.362	89.362	89.362			200	85.417	87.5	85.417	85.417			200	55.882	86.765	72.059	61.765			200	73.846	80	73.846	76.923			200	74.725	68.132	69.78	49.451			200	54.237	64.407	54.237	61.017			200
201	77.926	91.639	88.629	78.93			201	70.213	81.915	80.851	80.851			201	81.25	95.833	85.417	85.417			201	58.824	85.294	73.529	67.647			201	80	83.077	75.385	81.538			201	73.626	68.681	70.33	51.648			201	44.068	76.271	44.068	52.542			201
202	78.261	91.639	88.963	80.268			202	69.149	87.234	86.17	86.17			202	83.333	97.917	89.583	89.583			202	50	86.765	64.706	58.824			202	72.308	81.538	69.231	76.923			202	77.473	71.429	72.527	51.648			202	55.932	72.881	55.932	57.627			202
203	81.271	89.632	87.625	82.274			203	69.149	90.426	90.426	90.426			203	79.167	89.583	85.417	85.417			203	58.824	91.176	73.529	73.529			203	84.615	89.231	80	84.615			203	68.681	63.736	64.835	49.451			203	64.407	79.661	64.407	69.492			203
204	81.605	90.635	90.301	82.274			204	68.085	92.553	91.489	90.426			204	79.167	91.667	87.5	87.5			204	51.471	80.882	66.176	61.765			204	73.846	75.385	72.308	73.846			204	72.527	67.033	68.681	46.154			204	55.932	76.271	57.627	62.712			204
205	77.926	90.97	89.298	78.93			205	79.787	92.553	92.553	91.489			205	77.083	85.417	81.25	81.25			205	48.529	79.412	67.647	63.235			205	75.385	78.462	75.385	76.923			205	70.33	63.187	64.286	47.253			205	44.068	74.576	47.458	54.237			205
206	81.271	91.639	89.298	82.609			206	72.34	95.745	93.617	93.617			206	83.333	89.583	87.5	87.5			206	44.118	77.941	61.765	54.412			206	78.462	81.538	70.769	80			206	73.626	70.879	71.429	50.549			206	47.458	74.576	49.153	61.017			206
207	76.254	89.967	87.291	77.592			207	67.021	91.489	91.489	85.106			207	81.25	87.5	85.417	85.417			207	41.176	88.235	60.294	51.471			207	66.154	76.923	64.615	72.308			207	74.725	70.33	70.879	54.396			207	49.153	64.407	52.542	55.932			207
208	77.926	92.642	88.963	79.599			208	64.894	82.979	80.851	79.787			208	66.667	85.417	81.25	81.25			208	39.706	80.882	67.647	61.765			208	75.385	76.923	72.308	76.923			208	79.121	75.275	76.374	54.396			208	45.763	71.186	45.763	50.847			208
209	78.595	89.967	87.96	80.602			209	75.532	93.617	92.553	92.553			209	77.083	89.583	87.5	87.5			209	54.412	88.235	72.059	66.176			209	78.462	83.077	76.923	83.077			209	73.077	66.484	68.681	51.648			209	47.458	77.966	49.153	59.322			209
210	75.251	90.97	88.294	76.589			210	70.213	95.745	94.681	93.617			210	75	91.667	87.5	87.5			210	47.059	85.294	70.588	63.235			210	83.077	84.615	75.385	83.077			210	73.077	68.681	69.78	52.198			210	47.458	77.966	47.458	54.237			210
211	75.92	89.632	86.622	76.923			211	63.83	81.915	81.915	79.787			211	75	83.333	81.25	81.25			211	64.706	94.118	83.824	75			211	93.846	93.846	92.308	93.846			211	70.879	67.582	68.681	49.451			211	55.932	74.576	61.017	67.797			211
212	79.599	89.967	87.291	80.602			212	72.34	88.298	88.298	87.234			212	79.167	89.583	89.583	89.583			212	48.529	83.824	66.176	61.765			212	73.846	80	70.769	80			212	70.33	65.934	67.582	50			212	54.237	77.966	55.932	62.712			212
213	79.933	91.973	90.635	80.602			213	70.213	92.553	91.489	89.362			213	72.917	81.25	77.083	77.083			213	51.471	91.176	67.647	63.235			213	76.923	86.154	73.846	81.538			213	73.626	68.681	69.231	50			213	44.068	71.186	44.068	52.542			213
214	76.923	88.963	85.953	78.595			214	76.596	94.681	94.681	93.617			214	79.167	89.583	85.417	85.417			214	54.412	82.353	67.647	63.235			214	75.385	75.385	73.846	75.385			214	76.374	68.681	68.681	46.154			214	37.288	64.407	38.983	47.458			214
215	80.268	92.977	90.301	80.936			215	63.83	86.17	85.106	85.106			215	68.75	79.167	77.083	77.083			215	45.588	79.412	64.706	57.353			215	72.308	75.385	70.769	73.846			215	79.121	74.725	74.725	50.549			215	49.153	69.492	50.847	59.322			215
216	78.595	94.314	92.642	80.268			216	65.957	87.234	86.17	86.17			216	77.083	85.417	85.417	85.417			216	52.941	82.353	64.706	57.353			216	72.308	78.462	72.308	75.385			216	74.176	69.78	71.429	50			216	50.847	66.102	50.847	55.932			216
217	78.93	90.635	88.629	79.599			217	71.277	91.489	91.489	91.489			217	81.25	83.333	81.25	81.25			217	45.588	77.941	58.824	54.412			217	72.308	75.385	72.308	73.846			217	75.824	71.429	71.429	54.945			217	55.932	67.797	55.932	62.712			217
218	75.92	88.629	86.288	76.254			218	75.532	92.553	91.489	91.489			218	75	87.5	79.167	79.167			218	55.882	83.824	76.471	72.059			218	83.077	84.615	81.538	84.615			218	74.725	67.582	69.78	48.901			218	52.542	72.881	52.542	57.627			218
219	75.251	89.967	87.625	77.258			219	62.766	89.362	88.298	88.298			219	79.167	87.5	85.417	85.417			219	47.059	83.824	58.824	55.882			219	75.385	78.462	67.692	76.923			219	72.527	65.934	67.582	45.055			219	50.847	74.576	54.237	61.017			219
220	76.589	92.308	88.629	77.592			220	73.404	93.617	93.617	93.617			220	79.167	83.333	79.167	79.167			220	64.706	92.647	73.529	69.118			220	78.462	84.615	76.923	83.077			220	72.527	67.033	68.132	47.802			220	35.593	61.017	38.983	52.542			220
221	76.254	89.967	87.291	77.926			221	65.957	88.298	88.298	87.234			221	83.333	89.583	87.5	87.5			221	57.353	80.882	64.706	61.765			221	78.462	83.077	70.769	80			221	80.769	76.374	78.022	55.495			221	49.153	66.102	50.847	57.627			221
222	82.274	93.645	91.304	83.612			222	67.021	88.298	85.106	82.979			222	79.167	83.333	81.25	81.25			222	57.353	89.706	67.647	63.235			222	76.923	83.077	72.308	81.538			222	75.275	70.879	70.879	52.198			222	54.237	66.102	59.322	59.322			222
223	80.602	90.635	88.963	82.609			223	70.213	89.362	88.298	88.298			223	70.833	85.417	81.25	81.25			223	48.529	79.412	67.647	57.353			223	73.846	75.385	73.846	75.385			223	73.626	67.582	68.681	45.604			223	50.847	76.271	54.237	62.712			223
224	76.923	91.304	88.629	78.595			224	60.638	89.362	87.234	87.234			224	75	85.417	79.167	79.167			224	48.529	73.529	61.765	58.824			224	70.769	72.308	70.769	70.769			224	78.571	74.725	74.725	50.549			224	47.458	76.271	52.542	61.017			224
225	76.923	93.645	89.298	79.264			225	67.021	86.17	86.17	86.17			225	75	83.333	81.25	81.25			225	54.412	85.294	70.588	64.706			225	80	87.692	76.923	84.615			225	76.923	71.978	72.527	49.451			225	47.458	71.186	52.542	61.017			225
226	80.602	93.311	91.973	82.943			226	65.957	86.17	82.979	80.851			226	81.25	85.417	85.417	85.417			226	48.529	79.412	64.706	58.824			226	70.769	73.846	70.769	73.846			226	75.275	71.429	73.626	52.198			226	55.932	66.102	57.627	59.322			226
227	77.592	90.97	88.629	78.595			227	73.404	94.681	94.681	91.489			227	75	81.25	75	75			227	45.588	83.824	61.765	54.412			227	72.308	80	66.154	80			227	73.077	69.231	71.429	46.703			227	45.763	64.407	45.763	57.627			227
228	82.943	91.304	90.635	83.946			228	69.149	88.298	85.106	85.106			228	79.167	89.583	85.417	85.417			228	44.118	85.294	64.706	57.353			228	76.923	83.077	75.385	81.538			228	73.626	68.681	70.33	50			228	54.237	67.797	54.237	59.322			228
229	82.609	93.645	90.97	84.615			229	67.021	89.362	89.362	89.362			229	72.917	83.333	79.167	79.167			229	51.471	86.765	69.118	60.294			229	80	84.615	78.462	83.077			229	75.275	70.879	71.978	47.802			229	42.373	71.186	42.373	50.847			229
230	82.274	93.645	90.635	83.612			230	63.83	89.362	89.362	87.234			230	81.25	87.5	83.333	83.333			230	58.824	83.824	67.647	64.706			230	76.923	83.077	73.846	80			230	71.978	67.582	68.132	46.154			230	55.932	72.881	57.627	62.712			230
231	78.595	89.967	87.96	80.268			231	72.34	91.489	90.426	90.426			231	81.25	89.583	87.5	87.5			231	52.941	86.765	73.529	66.176			231	78.462	81.538	75.385	81.538			231	79.121	75.275	75.824	54.396			231	50.847	74.576	50.847	59.322			231
232	74.247	89.298	87.291	76.589			232	69.149	93.617	90.426	90.426			232	64.583	83.333	72.917	72.917			232	47.059	79.412	64.706	58.824			232	80	81.538	78.462	81.538			232	79.121	75.275	75.824	57.143			232	40.678	69.492	45.763	50.847			232
233	79.599	91.973	89.967	80.268			233	74.468	93.617	92.553	90.426			233	72.917	89.583	83.333	83.333			233	47.059	92.647	79.412	72.059			233	87.692	90.769	86.154	90.769			233	72.527	65.385	67.033	49.451			233	38.983	76.271	40.678	47.458			233
234	77.592	89.967	87.291	79.599			234	64.894	90.426	90.426	89.362			234	79.167	93.75	87.5	87.5			234	61.765	83.824	73.529	67.647			234	76.923	80	76.923	80			234	78.022	70.879	72.527	49.451			234	54.237	79.661	54.237	61.017			234
235	79.264	91.973	88.963	81.271			235	68.085	87.234	86.17	86.17			235	75	83.333	81.25	81.25			235	51.471	80.882	69.118	63.235			235	83.077	83.077	78.462	83.077			235	77.473	74.725	75.824	52.747			235	37.288	69.492	44.068	54.237			235
236	73.913	87.625	84.95	74.247			236	73.404	89.362	89.362	89.362			236	81.25	91.667	87.5	87.5			236	61.765	89.706	76.471	69.118			236	81.538	87.692	76.923	84.615			236	72.527	67.033	68.681	48.352			236	44.068	67.797	47.458	52.542			236
237	81.605	91.304	89.632	81.605			237	71.277	91.489	90.426	89.362			237	77.083	83.333	79.167	79.167			237	47.059	86.765	64.706	57.353			237	73.846	81.538	70.769	80			237	76.923	70.879	73.077	53.846			237	45.763	67.797	47.458	54.237			237
238	81.605	93.98	91.973	82.943			238	69.149	88.298	88.298	87.234			238	85.417	97.917	95.833	95.833			238	42.647	85.294	61.765	57.353			238	66.154	76.923	64.615	72.308			238	70.33	67.033	68.132	46.154			238	50.847	76.271	54.237	59.322			238
239	79.264	91.973	90.301	79.933			239	68.085	89.362	86.17	86.17			239	81.25	91.667	85.417	85.417			239	45.588	79.412	67.647	58.824			239	80	83.077	73.846	83.077			239	75.275	68.681	69.231	48.901			239	50.847	76.271	54.237	62.712			239
240	81.605	93.98	92.308	83.612			240	63.83	87.234	87.234	86.17			240	81.25	89.583	87.5	87.5			240	45.588	79.412	67.647	54.412			240	78.462	80	73.846	78.462			240	73.626	67.582	69.231	47.253			240	55.932	77.966	55.932	61.017			240
241	80.936	91.973	89.967	82.274			241	67.021	88.298	86.17	85.106			241	79.167	83.333	83.333	83.333			241	44.118	83.824	61.765	52.941			241	70.769	78.462	67.692	75.385			241	77.473	73.626	74.176	55.495			241	45.763	59.322	47.458	54.237			241
242	74.247	88.963	87.625	74.916			242	65.957	86.17	84.043	81.915			242	77.083	87.5	85.417	85.417			242	51.471	75	66.176	58.824			242	73.846	75.385	73.846	73.846			242	78.571	75.275	75.824	50.549			242	54.237	84.746	57.627	61.017			242
243	77.592	91.639	87.625	78.93			243	68.085	93.617	92.553	91.489			243	83.333	97.917	93.75	93.75			243	57.353	85.294	72.059	69.118			243	81.538	86.154	80	83.077			243	77.473	73.077	74.176	52.198			243	71.186	86.441	72.881	72.881			243
244	75.92	89.632	87.96	76.923			244	72.34	91.489	88.298	88.298			244	83.333	91.667	85.417	85.417			244	57.353	86.765	70.588	64.706			244	78.462	84.615	75.385	84.615			244	73.077	66.484	67.033	46.154			244	62.712	79.661	64.407	67.797			244
245	78.93	94.314	90.97	80.268			245	72.34	95.745	93.617	93.617			245	66.667	79.167	75	75			245	38.235	86.765	63.235	48.529			245	70.769	78.462	67.692	76.923			245	75.824	71.429	72.527	47.253			245	42.373	61.017	42.373	44.068			245
246	75.585	88.963	86.288	77.592			246	67.021	89.362	89.362	89.362			246	79.167	93.75	87.5	87.5			246	54.412	86.765	66.176	64.706			246	80	83.077	72.308	83.077			246	70.879	66.484	68.132	46.703			246	38.983	72.881	42.373	54.237			246
247	77.258	88.629	86.288	78.261			247	73.404	88.298	87.234	87.234			247	75	87.5	81.25	81.25			247	50	88.235	67.647	61.765			247	78.462	84.615	75.385	81.538			247	74.725	72.527	73.077	52.747			247	45.763	71.186	47.458	55.932			247
248	77.592	90.301	88.963	80.268			248	70.213	87.234	87.234	87.234			248	70.833	85.417	79.167	79.167			248	47.059	86.765	66.176	61.765			248	80	87.692	73.846	84.615			248	78.022	76.374	77.473	54.396			248	44.068	64.407	47.458	50.847			248
249	78.261	89.967	87.625	80.268			249	70.213	86.17	85.106	84.043			249	66.667	85.417	81.25	81.25			249	48.529	86.765	72.059	67.647			249	76.923	83.077	76.923	81.538			249	72.527	68.132	69.231	51.099			249	44.068	76.271	47.458	55.932			249
250	76.589	90.635	87.96	77.926			250	70.213	89.362	89.362	86.17			250	83.333	89.583	89.583	89.583			250	58.824	88.235	76.471	67.647			250	76.923	84.615	76.923	80			250	77.473	70.879	73.077	54.945			250	54.237	69.492	57.627	62.712			250
251	77.258	90.635	86.622	79.264			251	74.468	89.362	87.234	87.234			251	79.167	85.417	83.333	83.333			251	55.882	83.824	69.118	61.765			251	84.615	87.692	76.923	84.615			251	74.176	69.231	70.33	48.901			251	50.847	69.492	52.542	59.322			251
252	78.595	89.632	87.625	79.264			252	73.404	91.489	90.426	87.234			252	70.833	81.25	81.25	81.25			252	52.941	85.294	73.529	64.706			252	76.923	76.923	75.385	76.923			252	71.429	66.484	67.582	46.703			252	54.237	74.576	54.237	61.017			252
253	75.92	93.311	89.298	79.933			253	65.957	87.234	86.17	85.106			253	79.167	81.25	79.167	79.167			253	50	79.412	63.235	57.353			253	73.846	76.923	73.846	75.385			253	76.374	70.33	71.978	44.505			253	50.847	64.407	52.542	59.322			253
254	75.92	90.635	89.298	77.592			254	73.404	90.426	90.426	90.426			254	75	85.417	79.167	79.167			254	58.824	82.353	73.529	69.118			254	84.615	84.615	83.077	84.615			254	70.879	66.484	67.582	45.604			254	52.542	72.881	55.932	59.322			254
255	80.602	92.308	90.635	81.94			255	73.404	91.489	91.489	90.426			255	70.833	81.25	77.083	77.083			255	36.765	85.294	52.941	45.588			255	66.154	80	63.077	72.308			255	70.33	66.484	67.033	48.352			255	42.373	57.627	42.373	49.153			255
256	82.274	92.977	90.635	84.281			256	69.149	87.234	87.234	87.234			256	79.167	89.583	85.417	85.417			256	51.471	80.882	67.647	64.706			256	76.923	83.077	72.308	81.538			256	70.33	64.286	65.385	41.209			256	37.288	64.407	37.288	45.763			256
257	79.933	93.645	90.635	80.602			257	67.021	86.17	86.17	84.043			257	75	85.417	81.25	81.25			257	44.118	82.353	67.647	60.294			257	73.846	81.538	70.769	78.462			257	76.923	70.33	70.33	52.198			257	50.847	72.881	52.542	59.322			257
258	77.258	91.973	89.298	78.595			258	72.34	92.553	92.553	92.553			258	79.167	87.5	83.333	83.333			258	45.588	76.471	60.294	51.471			258	72.308	78.462	69.231	73.846			258	72.527	68.132	68.132	50			258	52.542	69.492	54.237	59.322			258
259	75.92	91.973	89.298	76.923			259	65.957	88.298	87.234	85.106			259	79.167	85.417	81.25	81.25			259	45.588	77.941	60.294	54.412			259	70.769	73.846	69.231	72.308			259	80.769	75.275	76.374	57.692			259	45.763	66.102	52.542	55.932			259
260	77.592	89.298	87.625	78.93			260	67.021	90.426	90.426	87.234			260	83.333	91.667	87.5	87.5			260	47.059	77.941	55.882	52.941			260	66.154	69.231	61.538	69.231			260	76.374	73.077	74.725	51.099			260	33.898	55.932	40.678	47.458			260
261	78.93	90.97	89.632	80.602			261	70.213	86.17	86.17	86.17			261	75	87.5	79.167	79.167			261	44.118	83.824	57.353	54.412			261	66.154	75.385	63.077	75.385			261	76.923	72.527	73.077	56.044			261	45.763	69.492	45.763	54.237			261
262	80.268	92.642	89.967	82.274			262	63.83	82.979	82.979	80.851			262	77.083	83.333	77.083	77.083			262	48.529	83.824	67.647	54.412			262	83.077	89.231	78.462	84.615			262	76.374	71.978	73.077	47.253			262	50.847	74.576	55.932	66.102			262
263	77.592	90.301	87.291	79.599			263	74.468	91.489	91.489	91.489			263	83.333	97.917	91.667	91.667			263	54.412	86.765	67.647	66.176			263	78.462	84.615	75.385	83.077			263	76.374	71.429	74.176	54.396			263	57.627	81.356	59.322	61.017			263
264	80.936	91.639	88.963	82.943			264	68.085	92.553	92.553	91.489			264	79.167	89.583	85.417	85.417			264	63.235	89.706	75	69.118			264	81.538	87.692	80	86.154			264	76.374	73.077	74.725	50.549			264	54.237	79.661	55.932	64.407			264
265	79.264	91.639	88.294	80.936			265	64.894	88.298	87.234	85.106			265	70.833	81.25	79.167	79.167			265	41.176	85.294	66.176	55.882			265	83.077	87.692	78.462	87.692			265	70.33	65.934	67.582	52.198			265	50.847	74.576	50.847	57.627			265
266	75.585	91.304	88.963	78.261			266	79.787	92.553	90.426	89.362			266	64.583	75	66.667	66.667			266	48.529	89.706	67.647	60.294			266	75.385	83.077	70.769	81.538			266	70.879	67.033	67.582	46.703			266	44.068	57.627	44.068	47.458			266
267	80.936	94.983	92.642	83.612			267	70.213	92.553	91.489	90.426			267	83.333	87.5	87.5	87.5			267	52.941	89.706	67.647	58.824			267	78.462	87.692	75.385	81.538			267	75.275	69.78	70.33	50			267	42.373	64.407	42.373	59.322			267
268	79.599	93.311	91.639	80.602			268	61.702	91.489	91.489	89.362			268	79.167	87.5	85.417	85.417			268	51.471	75	63.235	58.824			268	72.308	75.385	72.308	73.846			268	74.725	70.33	72.527	50			268	50.847	69.492	54.237	59.322			268
269	79.264	92.308	89.632	81.271			269	71.277	91.489	90.426	89.362			269	68.75	89.583	81.25	81.25			269	50	88.235	66.176	64.706			269	75.385	78.462	72.308	76.923			269	79.121	73.626	74.725	50			269	42.373	76.271	45.763	50.847			269
270	79.264	92.977	89.632	80.936			270	71.277	94.681	92.553	92.553			270	85.417	87.5	85.417	85.417			270	51.471	89.706	64.706	58.824			270	73.846	84.615	70.769	81.538			270	78.022	70.33	72.527	54.396			270	54.237	67.797	55.932	61.017			270
271	80.602	92.308	90.301	82.274			271	71.277	90.426	90.426	90.426			271	89.583	97.917	95.833	95.833			271	60.294	83.824	72.059	70.588			271	80	81.538	78.462	81.538			271	73.626	68.681	68.681	50			271	62.712	81.356	62.712	67.797			271
272	77.926	91.973	89.298	80.602			272	72.34	98.936	96.809	95.745			272	70.833	79.167	72.917	72.917			272	52.941	86.765	72.059	64.706			272	83.077	89.231	78.462	87.692			272	74.176	73.626	73.626	49.451			272	42.373	64.407	42.373	49.153			272
273	72.91	89.632	87.625	73.579			273	62.766	82.979	82.979	81.915			273	81.25	91.667	87.5	87.5			273	64.706	89.706	76.471	73.529			273	83.077	84.615	80	84.615			273	82.418	75.275	76.923	57.143			273	55.932	76.271	61.017	64.407			273
274	82.274	88.629	87.625	82.609			274	69.149	90.426	90.426	88.298			274	81.25	89.583	85.417	85.417			274	48.529	82.353	61.765	58.824			274	70.769	80	67.692	76.923			274	73.626	67.582	68.681	48.901			274	59.322	69.492	59.322	62.712			274
275	81.271	91.973	89.967	82.274			275	67.021	85.106	84.043	84.043			275	79.167	87.5	87.5	87.5			275	54.412	82.353	66.176	57.353			275	73.846	78.462	70.769	73.846			275	72.527	68.132	69.231	51.099			275	44.068	62.712	44.068	57.627			275
276	78.261	91.639	88.629	78.595			276	68.085	89.362	88.298	87.234			276	68.75	83.333	72.917	72.917			276	45.588	83.824	66.176	55.882			276	76.923	81.538	75.385	81.538			276	75.275	71.429	72.527	48.352			276	45.763	74.576	47.458	55.932			276
277	79.933	90.97	88.963	81.271			277	68.085	93.617	91.489	90.426			277	68.75	81.25	79.167	79.167			277	52.941	92.647	76.471	61.765			277	84.615	87.692	80	86.154			277	69.78	66.484	67.582	50.549			277	45.763	64.407	45.763	50.847			277
278	79.264	90.97	88.629	80.602			278	59.574	90.426	90.426	87.234			278	70.833	89.583	79.167	79.167			278	51.471	77.941	67.647	60.294			278	78.462	83.077	75.385	80			278	74.725	70.33	70.879	50			278	44.068	67.797	47.458	52.542			278
279	81.605	91.639	88.963	82.609			279	65.957	86.17	85.106	84.043			279	75	91.667	83.333	83.333			279	57.353	88.235	69.118	67.647			279	80	83.077	73.846	83.077			279	78.571	71.978	73.077	49.451			279	57.627	74.576	57.627	59.322			279
280	83.946	92.642	92.308	86.288			280	67.021	86.17	85.106	84.043			280	79.167	85.417	83.333	83.333			280	51.471	82.353	69.118	58.824			280	73.846	78.462	73.846	76.923			280	74.725	67.582	68.132	44.505			280	55.932	81.356	59.322	71.186			280
281	73.244	92.308	88.963	74.916			281	65.957	88.298	87.234	85.106			281	77.083	91.667	83.333	83.333			281	44.118	79.412	57.353	50			281	70.769	75.385	63.077	70.769			281	74.176	70.33	70.879	50.549			281	50.847	71.186	50.847	54.237			281
282	80.602	91.973	89.967	81.605			282	76.596	92.553	91.489	91.489			282	70.833	87.5	83.333	83.333			282	51.471	83.824	69.118	60.294			282	75.385	78.462	75.385	76.923			282	69.78	64.835	64.835	43.956			282	47.458	76.271	47.458	55.932			282
283	72.575	85.953	82.609	72.91			283	71.277	90.426	90.426	89.362			283	79.167	95.833	89.583	89.583			283	48.529	83.824	67.647	66.176			283	75.385	80	69.231	78.462			283	82.967	78.571	79.67	57.143			283	50.847	77.966	54.237	59.322			283
284	79.264	89.967	88.294	80.936			284	71.277	91.489	89.362	87.234			284	64.583	79.167	77.083	77.083			284	47.059	79.412	73.529	63.235			284	78.462	83.077	76.923	81.538			284	79.121	73.077	73.626	58.242			284	49.153	71.186	50.847	52.542			284
285	78.93	91.973	87.96	79.599			285	68.085	93.617	92.553	90.426			285	81.25	89.583	87.5	87.5			285	52.941	85.294	66.176	57.353			285	78.462	83.077	75.385	81.538			285	78.022	75.275	75.824	54.945			285	45.763	71.186	47.458	62.712			285
286	75.251	88.629	85.953	76.923			286	67.021	87.234	85.106	84.043			286	79.167	85.417	85.417	85.417			286	47.059	86.765	61.765	52.941			286	69.231	76.923	67.692	76.923			286	72.527	69.231	70.879	46.703			286	47.458	62.712	47.458	49.153			286
287	81.605	92.308	89.967	81.94			287	74.468	92.553	91.489	90.426			287	70.833	85.417	77.083	77.083			287	58.824	86.765	79.412	69.118			287	83.077	84.615	80	84.615			287	74.176	67.582	68.132	49.451			287	52.542	72.881	52.542	55.932			287
288	81.271	92.977	90.301	82.943			288	69.149	93.617	90.426	89.362			288	75	89.583	81.25	81.25			288	47.059	80.882	61.765	57.353			288	75.385	84.615	69.231	80			288	80.22	76.374	76.923	59.89			288	50.847	77.966	52.542	57.627			288
289	75.585	91.304	87.625	76.923			289	62.766	89.362	87.234	87.234			289	89.583	93.75	89.583	89.583			289	57.353	82.353	69.118	64.706			289	80	80	80	80			289	80.769	75.275	76.374	56.593			289	61.017	79.661	61.017	71.186			289
290	80.936	91.973	91.304	82.274			290	74.468	90.426	89.362	89.362			290	79.167	83.333	81.25	81.25			290	55.882	91.176	70.588	64.706			290	73.846	81.538	72.308	76.923			290	69.78	65.385	66.484	43.407			290	40.678	67.797	49.153	57.627			290
291	75.251	91.304	86.957	77.592			291	74.468	94.681	94.681	93.617			291	83.333	89.583	87.5	87.5			291	55.882	82.353	63.235	61.765			291	73.846	81.538	70.769	81.538			291	70.879	67.582	68.132	48.901			291	59.322	76.271	61.017	67.797			291
292	74.247	86.622	84.615	75.251			292	63.83	90.426	87.234	86.17			292	64.583	83.333	77.083	77.083			292	45.588	85.294	69.118	63.235			292	78.462	87.692	76.923	83.077			292	80.769	77.473	78.022	51.648			292	37.288	66.102	42.373	44.068			292
293	79.264	91.973	90.301	80.602			293	76.596	92.553	92.553	91.489			293	72.917	91.667	85.417	85.417			293	52.941	83.824	63.235	61.765			293	72.308	80	66.154	73.846			293	74.176	69.78	70.33	51.648			293	38.983	71.186	42.373	49.153			293
294	77.258	94.649	91.639	78.595			294	67.021	86.17	85.106	84.043			294	75	83.333	79.167	79.167			294	57.353	85.294	72.059	67.647			294	83.077	84.615	80	84.615			294	74.725	69.231	69.78	47.802			294	47.458	66.102	52.542	55.932			294
295	80.936	93.311	91.639	81.605			295	71.277	89.362	89.362	88.298			295	68.75	81.25	72.917	72.917			295	36.765	77.941	60.294	52.941			295	70.769	75.385	69.231	73.846			295	76.374	75.275	75.824	51.099			295	33.898	61.017	33.898	44.068			295
296	76.589	87.96	84.95	78.261			296	63.83	88.298	85.106	85.106			296	81.25	89.583	87.5	87.5			296	50	79.412	69.118	61.765			296	72.308	76.923	72.308	73.846			296	70.879	68.681	69.231	48.352			296	49.153	72.881	50.847	59.322			296
297	82.943	92.308	90.635	84.281			297	60.638	85.106	84.043	81.915			297	77.083	91.667	85.417	85.417			297	44.118	82.353	64.706	57.353			297	72.308	81.538	67.692	75.385			297	74.725	70.33	70.879	51.099			297	52.542	74.576	54.237	54.237			297
298	78.595	91.973	90.301	80.268			298	59.574	88.298	87.234	80.851			298	83.333	91.667	89.583	89.583			298	50	82.353	61.765	55.882			298	76.923	80	69.231	76.923			298	74.176	68.681	69.78	47.253			298	52.542	72.881	52.542	59.322			298
299	77.592	88.629	86.288	77.592			299	68.085	88.298	86.17	82.979			299	72.917	85.417	85.417	85.417			299	48.529	80.882	63.235	57.353			299	73.846	75.385	70.769	75.385			299	78.022	70.879	73.626	53.297			299	49.153	69.492	49.153	54.237			299
300	80.936	93.311	91.973	82.274			300	62.766	85.106	81.915	81.915			300	79.167	87.5	83.333	83.333			300	45.588	79.412	64.706	58.824			300	73.846	78.462	70.769	76.923			300	74.725	70.33	71.978	43.956			300	47.458	69.492	49.153	55.932			300
301	76.923	91.304	88.294	79.264			301	65.957	92.553	92.553	92.553			301	75	91.667	83.333	83.333			301	42.647	83.824	58.824	57.353			301	67.692	75.385	64.615	69.231			301	73.626	71.429	72.527	49.451			301	42.373	67.797	44.068	50.847			301
302	74.247	89.632	86.288	74.916			302	61.702	89.362	87.234	85.106			302	85.417	91.667	89.583	89.583			302	58.824	82.353	69.118	63.235			302	78.462	83.077	75.385	83.077			302	74.176	68.681	69.78	51.648			302	49.153	69.492	54.237	61.017			302
303	78.261	90.635	87.96	78.93			303	58.511	85.106	82.979	80.851			303	75	93.75	89.583	89.583			303	51.471	79.412	63.235	63.235			303	78.462	83.077	73.846	81.538			303	80.22	75.824	76.923	53.297			303	40.678	74.576	42.373	54.237			303
304	78.261	88.294	86.957	79.264			304	74.468	94.681	92.553	92.553			304	81.25	89.583	85.417	85.417			304	52.941	82.353	66.176	61.765			304	73.846	80	72.308	78.462			304	79.121	73.626	76.374	50.549			304	54.237	72.881	55.932	64.407			304
305	79.599	89.632	87.96	79.933			305	76.596	93.617	93.617	92.553			305	68.75	77.083	70.833	70.833			305	42.647	82.353	64.706	55.882			305	72.308	73.846	67.692	73.846			305	76.923	71.978	73.626	58.242			305	37.288	62.712	37.288	47.458			305
306	75.251	90.97	86.957	77.592			306	71.277	93.617	93.617	92.553			306	77.083	87.5	83.333	83.333			306	58.824	85.294	72.059	66.176			306	81.538	84.615	78.462	81.538			306	76.374	72.527	73.626	53.846			306	52.542	77.966	54.237	64.407			306
307	76.254	89.967	86.622	77.592			307	65.957	87.234	85.106	84.043			307	77.083	83.333	81.25	81.25			307	48.529	79.412	64.706	60.294			307	72.308	73.846	69.231	73.846			307	74.725	71.978	72.527	51.099			307	44.068	69.492	47.458	59.322			307
308	76.254	91.639	88.963	77.592			308	76.596	91.489	90.426	90.426			308	72.917	85.417	77.083	77.083			308	52.941	83.824	70.588	63.235			308	75.385	81.538	75.385	78.462			308	71.978	67.582	69.231	48.901			308	38.983	69.492	42.373	57.627			308
309	79.264	92.642	91.304	80.936			309	70.213	93.617	92.553	92.553			309	68.75	85.417	77.083	77.083			309	52.941	86.765	64.706	55.882			309	73.846	80	73.846	80			309	59.341	54.396	55.495	39.56			309	50.847	72.881	50.847	54.237			309
310	78.261	90.635	88.629	78.93			310	67.021	92.553	89.362	88.298			310	87.5	93.75	93.75	93.75			310	48.529	77.941	64.706	57.353			310	73.846	75.385	70.769	73.846			310	71.429	69.231	70.879	53.846			310	59.322	76.271	61.017	64.407			310
311	78.595	91.304	88.963	79.264			311	71.277	90.426	89.362	88.298			311	77.083	89.583	85.417	85.417			311	55.882	85.294	72.059	67.647			311	80	83.077	76.923	81.538			311	77.473	70.879	72.527	57.692			311	50.847	72.881	57.627	61.017			311
312	81.605	90.301	89.298	83.278			312	76.596	94.681	93.617	89.362			312	75	87.5	87.5	87.5			312	47.059	86.765	67.647	61.765			312	73.846	81.538	70.769	76.923			312	71.429	69.78	69.78	52.198			312	49.153	71.186	49.153	57.627			312
313	82.274	92.977	92.308	83.278			313	65.957	89.362	87.234	87.234			313	79.167	89.583	87.5	87.5			313	45.588	82.353	64.706	54.412			313	73.846	78.462	73.846	78.462			313	78.571	75.275	76.374	56.044			313	55.932	76.271	59.322	64.407			313
314	82.609	92.642	91.304	83.278			314	63.83	84.043	84.043	82.979			314	79.167	83.333	81.25	81.25			314	44.118	75	63.235	54.412			314	70.769	78.462	66.154	75.385			314	79.121	73.077	73.626	56.044			314	55.932	71.186	57.627	59.322			314
315	77.926	90.301	86.957	79.264			315	76.596	89.362	89.362	88.298			315	81.25	91.667	85.417	85.417			315	61.765	91.176	77.941	73.529			315	84.615	87.692	81.538	84.615			315	71.429	67.582	68.681	52.198			315	52.542	81.356	57.627	64.407			315
316	76.589	93.645	91.304	78.261			316	73.404	92.553	92.553	91.489			316	81.25	91.667	89.583	89.583			316	60.294	83.824	73.529	69.118			316	75.385	80	73.846	78.462			316	71.978	63.736	64.835	45.055			316	57.627	77.966	61.017	67.797			316
317	74.916	87.291	85.619	76.923			317	61.702	89.362	88.298	87.234			317	75	85.417	81.25	81.25			317	52.941	85.294	66.176	64.706			317	83.077	86.154	80	84.615			317	75.824	68.681	70.33	46.154			317	50.847	72.881	52.542	61.017			317
318	78.595	91.304	88.294	79.599			318	65.957	90.426	89.362	89.362			318	79.167	87.5	85.417	85.417			318	45.588	76.471	58.824	57.353			318	69.231	76.923	66.154	75.385			318	76.374	68.681	68.681	50			318	44.068	62.712	44.068	47.458			318
319	79.264	90.635	86.957	79.599			319	67.021	90.426	90.426	88.298			319	77.083	89.583	85.417	85.417			319	41.176	80.882	58.824	55.882			319	73.846	78.462	64.615	75.385			319	71.978	68.132	68.681	51.648			319	52.542	72.881	52.542	61.017			319
320	73.244	90.97	87.291	75.251			320	71.277	94.681	94.681	93.617			320	72.917	83.333	79.167	79.167			320	50	85.294	69.118	60.294			320	83.077	87.692	76.923	87.692			320	71.978	69.231	69.78	50			320	50.847	67.797	50.847	54.237			320
321	79.933	93.98	91.973	80.936			321	72.34	86.17	86.17	82.979			321	75	87.5	81.25	81.25			321	64.706	89.706	76.471	73.529			321	83.077	86.154	81.538	84.615			321	75.824	71.429	72.527	56.044			321	47.458	72.881	49.153	59.322			321
322	79.599	90.301	89.298	80.602			322	67.021	89.362	89.362	89.362			322	83.333	87.5	83.333	83.333			322	60.294	89.706	72.059	66.176			322	80	84.615	78.462	83.077			322	77.473	73.626	73.626	57.692			322	64.407	76.271	66.102	71.186			322
323	79.264	93.645	89.967	80.602			323	63.83	84.043	82.979	81.915			323	70.833	81.25	77.083	77.083			323	41.176	80.882	58.824	50			323	72.308	78.462	69.231	73.846			323	78.022	73.077	74.176	51.099			323	44.068	62.712	47.458	50.847			323
324	78.93	91.639	89.967	79.599			324	68.085	86.17	85.106	82.979			324	79.167	87.5	83.333	83.333			324	55.882	92.647	67.647	63.235			324	78.462	81.538	73.846	80			324	71.429	67.033	69.231	49.451			324	57.627	71.186	57.627	59.322			324
325	75.585	89.632	86.957	76.923			325	70.213	95.745	95.745	93.617			325	75	75	75	75			325	48.529	79.412	63.235	54.412			325	70.769	75.385	69.231	75.385			325	74.725	70.33	71.429	51.648			325	45.763	57.627	47.458	54.237			325
326	79.933	92.642	88.963	81.94			326	72.34	95.745	95.745	95.745			326	72.917	79.167	75	75			326	55.882	85.294	72.059	67.647			326	80	83.077	76.923	83.077			326	73.626	70.879	71.978	48.352			326	44.068	67.797	47.458	55.932			326
327	72.241	88.294	84.95	73.579			327	72.34	92.553	92.553	90.426			327	70.833	83.333	79.167	79.167			327	58.824	91.176	75	70.588			327	84.615	86.154	83.077	86.154			327	70.879	64.835	66.484	48.901			327	42.373	59.322	42.373	49.153			327
328	81.605	91.304	89.967	82.943			328	75.532	93.617	90.426	90.426			328	81.25	85.417	83.333	83.333			328	50	88.235	66.176	60.294			328	78.462	86.154	75.385	84.615			328	74.176	66.484	67.033	50			328	49.153	67.797	50.847	55.932			328
329	81.94	93.311	92.308	83.278			329	67.021	90.426	88.298	86.17			329	81.25	89.583	87.5	87.5			329	48.529	79.412	63.235	57.353			329	72.308	73.846	69.231	73.846			329	80.22	75.275	75.824	52.747			329	57.627	76.271	59.322	66.102			329
330	78.261	93.311	89.298	78.261			330	62.766	89.362	87.234	86.17			330	77.083	85.417	83.333	83.333			330	55.882	83.824	69.118	60.294			330	83.077	87.692	81.538	86.154			330	76.374	73.626	74.725	46.154			330	50.847	69.492	54.237	57.627			330
331	78.93	90.301	87.625	80.268			331	74.468	93.617	92.553	92.553			331	81.25	89.583	87.5	87.5			331	54.412	77.941	67.647	61.765			331	73.846	78.462	70.769	75.385			331	74.725	70.879	72.527	49.451			331	52.542	74.576	52.542	59.322			331
332	80.936	93.98	91.973	83.278			332	68.085	89.362	89.362	87.234			332	68.75	87.5	81.25	81.25			332	47.059	83.824	73.529	64.706			332	83.077	86.154	81.538	86.154			332	75.275	71.429	72.527	48.352			332	49.153	72.881	49.153	50.847			332
333	77.926	91.639	87.96	79.599			333	69.149	92.553	90.426	87.234			333	81.25	87.5	85.417	85.417			333	50	80.882	63.235	58.824			333	75.385	83.077	72.308	81.538			333	78.022	72.527	74.725	47.253			333	52.542	72.881	57.627	62.712			333
334	75.92	89.632	87.291	78.261			334	68.085	87.234	87.234	86.17			334	79.167	91.667	83.333	83.333			334	55.882	88.235	73.529	67.647			334	80	84.615	76.923	83.077			334	73.077	68.132	68.132	47.802			334	55.932	72.881	55.932	59.322			334
335	76.923	90.97	90.301	78.261			335	63.83	80.851	79.787	79.787			335	83.333	91.667	89.583	89.583			335	52.941	85.294	69.118	61.765			335	72.308	80	72.308	78.462			335	74.176	70.879	71.978	56.593			335	52.542	77.966	57.627	66.102			335
336	76.923	88.294	85.953	77.258			336	67.021	92.553	91.489	91.489			336	85.417	89.583	87.5	87.5			336	54.412	83.824	70.588	66.176			336	73.846	80	72.308	75.385			336	72.527	67.033	67.033	48.901			336	55.932	72.881	62.712	64.407			336
337	79.933	91.639	89.967	79.933			337	65.957	87.234	82.979	82.979			337	93.75	100	95.833	95.833			337	52.941	80.882	70.588	67.647			337	81.538	84.615	76.923	84.615			337	78.022	70.33	70.879	46.154			337	54.237	83.051	57.627	66.102			337
338	81.605	92.977	90.635	82.943			338	68.085	91.489	89.362	88.298			338	79.167	91.667	87.5	87.5			338	45.588	83.824	67.647	61.765			338	75.385	81.538	72.308	81.538			338	77.473	70.33	70.879	47.253			338	45.763	67.797	45.763	54.237			338
339	73.913	88.294	85.284	75.92			339	67.021	91.489	91.489	90.426			339	89.583	93.75	93.75	93.75			339	63.235	83.824	69.118	66.176			339	78.462	83.077	78.462	81.538			339	74.176	67.033	68.132	48.352			339	54.237	71.186	57.627	62.712			339
340	78.93	92.977	89.967	80.602			340	71.277	89.362	89.362	89.362			340	79.167	85.417	85.417	85.417			340	51.471	77.941	64.706	61.765			340	80	86.154	76.923	84.615			340	76.374	71.978	73.077	48.352			340	47.458	71.186	50.847	57.627			340
341	78.595	89.967	88.629	79.933			341	67.021	86.17	85.106	84.043			341	83.333	93.75	89.583	89.583			341	50	83.824	70.588	64.706			341	81.538	83.077	80	83.077			341	77.473	71.978	72.527	53.846			341	57.627	77.966	57.627	66.102			341
342	76.254	89.632	86.288	77.926			342	71.277	96.809	94.681	93.617			342	79.167	91.667	89.583	89.583			342	54.412	83.824	69.118	64.706			342	73.846	81.538	72.308	78.462			342	72.527	69.231	69.231	52.747			342	61.017	69.492	61.017	61.017			342
343	80.602	90.97	89.298	81.271			343	63.83	89.362	88.298	86.17			343	75	79.167	79.167	79.167			343	47.059	85.294	69.118	58.824			343	78.462	86.154	76.923	86.154			343	72.527	68.132	68.132	46.154			343	54.237	64.407	54.237	54.237			343
344	76.254	90.301	88.294	77.592			344	73.404	93.617	93.617	93.617			344	79.167	89.583	83.333	83.333			344	52.941	83.824	67.647	60.294			344	81.538	84.615	75.385	84.615			344	77.473	69.231	70.33	49.451			344	52.542	76.271	52.542	62.712			344
345	77.592	91.304	88.963	79.599			345	63.83	91.489	90.426	88.298			345	81.25	83.333	81.25	81.25			345	55.882	85.294	72.059	61.765			345	80	83.077	78.462	83.077			345	78.022	73.077	73.077	53.846			345	57.627	66.102	61.017	64.407			345
346	76.589	89.632	87.625	77.926			346	68.085	87.234	86.17	86.17			346	75	89.583	81.25	81.25			346	42.647	79.412	60.294	51.471			346	70.769	78.462	67.692	75.385			346	80.22	75.275	75.824	56.593			346	50.847	76.271	50.847	59.322			346
347	80.268	92.308	89.967	81.271			347	65.957	91.489	91.489	89.362			347	75	83.333	79.167	79.167			347	50	76.471	58.824	54.412			347	72.308	80	67.692	76.923			347	78.022	70.879	71.429	50.549			347	47.458	67.797	49.153	54.237			347
348	81.271	92.977	90.97	82.274			348	67.021	92.553	92.553	89.362			348	81.25	83.333	83.333	83.333			348	54.412	85.294	72.059	64.706			348	81.538	87.692	78.462	84.615			348	72.527	64.835	67.033	50			348	62.712	74.576	66.102	71.186			348
349	77.592	90.97	88.963	78.93			349	74.468	95.745	94.681	93.617			349	77.083	79.167	79.167	79.167			349	60.294	85.294	70.588	64.706			349	78.462	87.692	76.923	84.615			349	72.527	68.132	68.132	50			349	50.847	59.322	50.847	55.932			349
350	79.264	89.632	87.96	80.602			350	72.34	94.681	94.681	94.681			350	79.167	89.583	83.333	83.333			350	48.529	85.294	64.706	57.353			350	81.538	86.154	75.385	84.615			350	70.33	65.934	67.033	48.901			350	49.153	66.102	52.542	54.237			350
351	76.923	90.301	86.957	77.592			351	76.596	94.681	93.617	92.553			351	72.917	93.75	83.333	83.333			351	45.588	86.765	63.235	60.294			351	72.308	78.462	70.769	75.385			351	73.077	67.582	69.231	47.802			351	40.678	74.576	40.678	50.847			351
352	77.258	89.967	88.963	79.599			352	61.702	90.426	90.426	88.298			352	72.917	81.25	81.25	81.25			352	48.529	89.706	70.588	54.412			352	84.615	89.231	81.538	89.231			352	73.077	70.33	71.429	51.648			352	42.373	69.492	44.068	59.322			352
353	76.923	91.304	88.294	77.592			353	67.021	94.681	92.553	89.362			353	79.167	89.583	85.417	85.417			353	52.941	83.824	69.118	63.235			353	83.077	86.154	80	84.615			353	74.725	68.681	70.879	47.802			353	50.847	67.797	50.847	57.627			353
354	76.923	89.298	87.291	79.264			354	72.34	93.617	93.617	91.489			354	64.583	81.25	81.25	81.25			354	50	85.294	72.059	63.235			354	78.462	81.538	76.923	81.538			354	76.923	70.33	70.879	50.549			354	47.458	74.576	47.458	57.627			354
355	74.247	87.625	84.615	76.254			355	71.277	89.362	89.362	89.362			355	77.083	89.583	83.333	83.333			355	57.353	89.706	67.647	63.235			355	75.385	81.538	70.769	80			355	69.78	64.835	65.385	42.857			355	45.763	74.576	50.847	61.017			355
356	81.271	92.977	90.635	81.94			356	67.021	89.362	87.234	85.106			356	93.75	93.75	93.75	93.75			356	51.471	79.412	61.765	57.353			356	69.231	76.923	64.615	73.846			356	78.571	72.527	74.176	54.396			356	54.237	67.797	55.932	62.712			356
357	78.261	91.304	87.96	79.599			357	59.574	88.298	88.298	88.298			357	70.833	89.583	83.333	83.333			357	41.176	80.882	60.294	58.824			357	72.308	81.538	67.692	78.462			357	71.978	68.132	68.132	48.352			357	40.678	71.186	42.373	49.153			357
358	78.595	90.301	88.294	79.599			358	72.34	89.362	89.362	88.298			358	75	85.417	85.417	85.417			358	47.059	80.882	63.235	57.353			358	72.308	78.462	69.231	76.923			358	77.473	74.176	75.275	51.099			358	44.068	64.407	45.763	47.458			358
359	81.94	92.642	92.308	82.943			359	65.957	86.17	85.106	84.043			359	72.917	83.333	81.25	81.25			359	54.412	82.353	64.706	61.765			359	78.462	81.538	72.308	80			359	76.374	70.879	73.077	46.154			359	50.847	69.492	50.847	52.542			359
360	79.933	90.635	88.629	80.936			360	59.574	85.106	82.979	77.66			360	75	85.417	79.167	79.167			360	42.647	80.882	64.706	55.882			360	70.769	80	70.769	75.385			360	68.132	64.835	64.835	47.802			360	49.153	72.881	54.237	57.627			360
361	80.268	91.304	88.294	80.268			361	68.085	91.489	89.362	86.17			361	66.667	75	68.75	68.75			361	51.471	82.353	69.118	57.353			361	78.462	80	75.385	80			361	79.67	73.077	74.725	50.549			361	45.763	66.102	49.153	52.542			361
362	79.599	91.639	88.963	80.936			362	72.34	91.489	89.362	89.362			362	77.083	87.5	85.417	85.417			362	61.765	89.706	79.412	73.529			362	86.154	87.692	84.615	86.154			362	71.429	68.132	69.78	45.604			362	50.847	72.881	50.847	62.712			362
363	81.605	93.311	91.304	82.609			363	67.021	90.426	90.426	82.979			363	72.917	79.167	72.917	72.917			363	52.941	86.765	72.059	63.235			363	81.538	83.077	76.923	81.538			363	75.824	72.527	74.176	53.297			363	49.153	66.102	50.847	55.932			363
364	73.913	86.622	84.95	75.251			364	71.277	93.617	92.553	90.426			364	68.75	85.417	81.25	81.25			364	47.059	88.235	67.647	64.706			364	81.538	86.154	75.385	86.154			364	78.022	75.275	75.824	53.846			364	50.847	77.966	50.847	55.932			364
365	77.258	91.304	89.298	78.261			365	73.404	89.362	88.298	87.234			365	75	87.5	85.417	85.417			365	50	83.824	70.588	64.706			365	73.846	78.462	72.308	76.923			365	73.077	69.78	70.879	52.198			365	50.847	76.271	52.542	57.627			365
366	78.261	89.298	88.629	79.599			366	70.213	89.362	88.298	87.234			366	77.083	91.667	83.333	83.333			366	50	85.294	64.706	60.294			366	78.462	81.538	75.385	80			366	78.571	73.077	74.176	53.297			366	47.458	72.881	49.153	55.932			366
367	77.258	92.308	89.967	79.599			367	75.532	89.362	88.298	88.298			367	79.167	89.583	83.333	83.333			367	54.412	80.882	66.176	66.176			367	76.923	80	75.385	78.462			367	73.626	67.033	67.582	50.549			367	57.627	81.356	57.627	66.102			367
368	78.595	91.973	89.298	80.268			368	65.957	93.617	91.489	89.362			368	89.583	97.917	93.75	93.75			368	47.059	80.882	60.294	55.882			368	70.769	75.385	64.615	75.385			368	76.923	73.626	74.176	59.341			368	61.017	74.576	61.017	62.712			368
369	79.264	90.301	86.957	80.602			369	65.957	92.553	91.489	90.426			369	79.167	89.583	83.333	83.333			369	51.471	83.824	70.588	57.353			369	75.385	80	73.846	78.462			369	79.121	76.374	77.473	61.538			369	52.542	81.356	52.542	61.017			369
370	76.589	90.97	87.96	78.261			370	61.702	92.553	90.426	88.298			370	75	87.5	83.333	83.333			370	57.353	86.765	73.529	69.118			370	80	84.615	76.923	84.615			370	73.077	70.879	70.879	48.352			370	59.322	76.271	62.712	64.407			370
371	80.936	92.642	89.632	81.271			371	68.085	88.298	88.298	87.234			371	79.167	89.583	83.333	83.333			371	63.235	88.235	73.529	73.529			371	76.923	81.538	76.923	78.462			371	75.275	67.033	69.78	43.956			371	45.763	67.797	45.763	59.322			371
372	77.592	90.97	87.96	78.261			372	70.213	86.17	85.106	84.043			372	77.083	81.25	81.25	81.25			372	44.118	83.824	63.235	51.471			372	78.462	81.538	72.308	81.538			372	71.978	68.132	69.231	45.055			372	45.763	66.102	50.847	61.017			372
373	75.585	87.291	84.281	76.589			373	64.894	87.234	86.17	85.106			373	81.25	91.667	87.5	87.5			373	54.412	85.294	70.588	64.706			373	78.462	84.615	76.923	81.538			373	68.132	64.835	65.385	48.901			373	54.237	74.576	59.322	64.407			373
374	81.94	92.642	90.635	83.612			374	74.468	88.298	86.17	86.17			374	77.083	93.75	89.583	89.583			374	52.941	89.706	66.176	64.706			374	80	83.077	73.846	83.077			374	69.231	60.989	61.538	41.209			374	44.068	81.356	45.763	57.627			374
375	76.589	89.632	87.291	77.592			375	73.404	88.298	88.298	88.298			375	77.083	87.5	81.25	81.25			375	47.059	83.824	60.294	57.353			375	66.154	75.385	61.538	73.846			375	75.275	69.231	69.78	48.352			375	47.458	69.492	47.458	54.237			375
376	80.602	91.304	88.629	81.271			376	69.149	90.426	90.426	88.298			376	75	79.167	77.083	77.083			376	47.059	75	60.294	52.941			376	69.231	75.385	64.615	72.308			376	73.626	70.33	70.879	52.747			376	45.763	55.932	47.458	49.153			376
377	77.592	91.639	88.294	79.264			377	72.34	90.426	89.362	89.362			377	72.917	87.5	81.25	81.25			377	52.941	82.353	67.647	61.765			377	72.308	76.923	72.308	76.923			377	70.879	64.286	65.385	46.703			377	45.763	72.881	47.458	59.322			377
378	76.254	89.632	86.622	77.258			378	74.468	89.362	89.362	89.362			378	72.917	87.5	85.417	85.417			378	48.529	86.765	64.706	57.353			378	73.846	80	72.308	75.385			378	76.923	73.077	73.626	58.791			378	52.542	76.271	54.237	61.017			378
379	80.268	92.308	89.298	80.936			379	70.213	91.489	89.362	89.362			379	64.583	81.25	77.083	77.083			379	39.706	85.294	61.765	57.353			379	76.923	83.077	73.846	83.077			379	74.725	71.978	73.077	53.846			379	33.898	66.102	35.593	44.068			379
380	76.254	88.963	86.957	76.923			380	72.34	84.043	84.043	81.915			380	85.417	87.5	87.5	87.5			380	52.941	89.706	67.647	63.235			380	72.308	84.615	70.769	84.615			380	74.725	69.78	71.978	53.846			380	55.932	72.881	57.627	66.102			380
381	79.599	94.983	91.304	80.936			381	64.894	88.298	87.234	86.17			381	83.333	91.667	89.583	89.583			381	54.412	86.765	67.647	60.294			381	76.923	83.077	73.846	76.923			381	75.824	69.231	71.429	47.253			381	57.627	74.576	61.017	64.407			381
382	79.933	92.642	90.635	81.271			382	63.83	85.106	85.106	85.106			382	85.417	91.667	89.583	89.583			382	48.529	82.353	64.706	57.353			382	70.769	75.385	69.231	75.385			382	67.033	64.286	64.835	50			382	47.458	71.186	49.153	64.407			382
383	75.92	91.973	87.291	76.923			383	63.83	86.17	85.106	84.043			383	81.25	91.667	91.667	91.667			383	61.765	86.765	75	73.529			383	87.692	90.769	83.077	89.231			383	74.725	70.33	71.429	51.099			383	54.237	79.661	55.932	62.712			383
384	76.254	89.632	88.294	77.258			384	70.213	90.426	89.362	89.362			384	79.167	87.5	83.333	83.333			384	57.353	85.294	70.588	66.176			384	76.923	81.538	75.385	78.462			384	73.077	67.033	68.681	53.297			384	57.627	76.271	61.017	61.017			384
385	81.271	91.973	89.298	82.609			385	62.766	89.362	89.362	88.298			385	70.833	81.25	81.25	81.25			385	47.059	76.471	60.294	55.882			385	73.846	80	70.769	76.923			385	67.582	63.187	63.187	45.055			385	64.407	77.966	64.407	69.492			385
386	73.244	88.629	84.95	73.579			386	70.213	86.17	86.17	86.17			386	77.083	89.583	85.417	85.417			386	58.824	82.353	67.647	66.176			386	75.385	78.462	72.308	78.462			386	75.824	71.429	72.527	53.297			386	50.847	71.186	54.237	59.322			386
387	77.258	92.308	88.963	78.261			387	70.213	91.489	91.489	90.426			387	75	85.417	77.083	77.083			387	57.353	82.353	67.647	64.706			387	78.462	81.538	76.923	80			387	78.571	73.626	75.824	47.802			387	47.458	69.492	49.153	57.627			387
388	76.589	92.308	90.301	77.592			388	65.957	90.426	89.362	89.362			388	70.833	87.5	81.25	81.25			388	51.471	85.294	64.706	61.765			388	72.308	80	70.769	80			388	78.022	70.879	73.077	52.198			388	49.153	76.271	49.153	61.017			388
389	82.274	90.635	89.298	82.609			389	61.702	90.426	87.234	87.234			389	64.583	79.167	70.833	70.833			389	36.765	79.412	52.941	44.118			389	75.385	81.538	67.692	81.538			389	78.022	71.978	73.077	53.297			389	45.763	67.797	47.458	52.542			389
390	77.592	89.298	87.625	79.264			390	68.085	93.617	92.553	91.489			390	81.25	93.75	83.333	83.333			390	61.765	83.824	75	72.059			390	84.615	86.154	83.077	86.154			390	79.121	74.725	75.824	56.593			390	55.932	74.576	57.627	61.017			390
391	78.261	89.632	87.625	78.93			391	63.83	86.17	84.043	82.979			391	72.917	79.167	77.083	77.083			391	54.412	83.824	67.647	60.294			391	83.077	87.692	78.462	84.615			391	71.429	68.681	68.681	47.802			391	44.068	62.712	44.068	52.542			391
392	82.609	92.308	91.304	83.946			392	63.83	90.426	89.362	87.234			392	87.5	93.75	89.583	89.583			392	61.765	85.294	70.588	66.176			392	83.077	84.615	78.462	83.077			392	79.67	73.626	76.374	49.451			392	55.932	76.271	57.627	64.407			392
393	74.916	90.97	89.298	75.92			393	65.957	85.106	84.043	82.979			393	79.167	91.667	85.417	85.417			393	51.471	88.235	66.176	63.235			393	78.462	84.615	72.308	81.538			393	71.978	65.934	66.484	47.253			393	47.458	71.186	49.153	54.237			393
394	78.93	92.642	90.301	79.599			394	73.404	89.362	88.298	88.298			394	77.083	91.667	87.5	87.5			394	47.059	80.882	66.176	63.235			394	76.923	81.538	73.846	78.462			394	75.824	71.978	73.626	49.451			394	50.847	74.576	50.847	55.932			394
395	75.251	90.301	86.957	76.589			395	70.213	92.553	90.426	89.362			395	72.917	81.25	77.083	77.083			395	55.882	83.824	72.059	67.647			395	80	83.077	76.923	81.538			395	75.275	65.385	68.132	50			395	44.068	69.492	44.068	54.237			395
396	77.258	91.973	88.629	79.264			396	69.149	92.553	90.426	89.362			396	81.25	93.75	85.417	85.417			396	47.059	83.824	61.765	58.824			396	67.692	80	66.154	76.923			396	73.077	70.33	70.879	47.802			396	54.237	74.576	54.237	62.712			396
397	78.93	89.632	87.291	79.599			397	71.277	91.489	90.426	90.426			397	77.083	91.667	85.417	85.417			397	60.294	88.235	77.941	72.059			397	84.615	87.692	84.615	87.692			397	74.725	71.429	71.978	52.198			397	55.932	77.966	55.932	61.017			397
398	81.605	91.973	89.632	83.946			398	72.34	95.745	94.681	93.617			398	79.167	89.583	83.333	83.333			398	41.176	75	55.882	51.471			398	64.615	70.769	63.077	69.231			398	74.725	66.484	67.582	50			398	54.237	69.492	55.932	61.017			398
399	79.599	91.973	90.301	79.933			399	71.277	94.681	93.617	93.617			399	85.417	91.667	85.417	85.417			399	60.294	80.882	69.118	66.176			399	81.538	84.615	80	83.077			399	71.429	65.934	66.484	49.451			399	55.932	77.966	59.322	69.492			399
400	79.264	90.97	89.298	80.602			400	61.702	89.362	84.043	82.979			400	77.083	87.5	87.5	87.5			400	61.765	89.706	75	69.118			400	81.538	89.231	78.462	86.154			400	72.527	65.385	67.033	42.308			400	49.153	69.492	50.847	55.932			400
401	79.933	90.301	88.629	81.271			401	64.894	89.362	89.362	88.298			401	83.333	95.833	93.75	93.75			401	52.941	79.412	66.176	63.235			401	73.846	75.385	73.846	73.846			401	78.022	74.176	75.824	52.747			401	55.932	76.271	57.627	64.407			401
402	78.595	92.977	90.97	80.602			402	70.213	90.426	89.362	88.298			402	81.25	93.75	91.667	91.667			402	55.882	80.882	69.118	64.706			402	76.923	81.538	73.846	80			402	75.275	67.582	69.231	47.253			402	57.627	76.271	59.322	62.712			402
403	77.926	90.97	87.96	79.264			403	79.787	93.617	93.617	92.553			403	72.917	89.583	81.25	81.25			403	54.412	88.235	72.059	63.235			403	78.462	84.615	73.846	83.077			403	72.527	66.484	69.231	46.154			403	42.373	69.492	44.068	50.847			403
404	78.595	90.635	88.629	78.93			404	67.021	90.426	87.234	87.234			404	79.167	85.417	85.417	85.417			404	47.059	70.588	51.471	48.529			404	67.692	70.769	63.077	69.231			404	77.473	69.78	71.429	50			404	45.763	62.712	47.458	49.153			404
405	81.94	90.97	89.967	83.278			405	70.213	91.489	89.362	88.298			405	77.083	87.5	83.333	83.333			405	50	85.294	69.118	66.176			405	78.462	80	72.308	80			405	76.923	68.132	69.231	51.099			405	45.763	71.186	47.458	52.542			405
406	76.589	91.304	87.96	77.592			406	72.34	92.553	92.553	91.489			406	70.833	79.167	77.083	77.083			406	47.059	83.824	63.235	54.412			406	76.923	83.077	67.692	80			406	74.725	67.033	68.132	47.802			406	35.593	59.322	35.593	45.763			406
407	75.92	90.301	87.291	77.258			407	69.149	90.426	89.362	87.234			407	75	83.333	79.167	79.167			407	39.706	82.353	64.706	50			407	69.231	76.923	69.231	75.385			407	78.571	73.626	74.725	54.945			407	45.763	64.407	49.153	54.237			407
408	77.592	89.298	86.622	79.933			408	68.085	86.17	81.915	81.915			408	79.167	85.417	83.333	83.333			408	54.412	86.765	69.118	61.765			408	78.462	84.615	73.846	81.538			408	78.022	75.824	76.374	54.396			408	59.322	72.881	61.017	64.407			408
409	78.595	89.298	88.294	79.264			409	71.277	92.553	90.426	90.426			409	66.667	89.583	77.083	77.083			409	36.765	79.412	61.765	61.765			409	76.923	84.615	72.308	81.538			409	69.231	64.835	66.484	47.253			409	44.068	83.051	45.763	55.932			409
410	77.258	88.963	86.288	77.926			410	77.66	94.681	94.681	94.681			410	77.083	81.25	79.167	79.167			410	44.118	82.353	61.765	52.941			410	78.462	80	72.308	80			410	80.22	74.176	74.176	52.747			410	38.983	55.932	38.983	44.068			410
411	76.589	90.635	87.96	78.261			411	70.213	87.234	84.043	84.043			411	81.25	85.417	85.417	85.417			411	52.941	75	63.235	60.294			411	69.231	73.846	67.692	73.846			411	78.022	74.176	74.176	52.198			411	54.237	67.797	54.237	61.017			411
412	80.268	92.308	89.967	82.609			412	71.277	90.426	88.298	85.106			412	72.917	85.417	81.25	81.25			412	54.412	91.176	67.647	64.706			412	75.385	81.538	72.308	80			412	77.473	70.33	71.429	50.549			412	50.847	69.492	50.847	55.932			412
413	80.936	91.639	90.301	81.271			413	71.277	90.426	87.234	86.17			413	81.25	81.25	81.25	81.25			413	50	76.471	64.706	57.353			413	73.846	75.385	67.692	75.385			413	78.571	76.923	76.923	53.846			413	50.847	66.102	55.932	64.407			413
414	77.592	90.301	87.625	78.93			414	78.723	98.936	97.872	96.809			414	79.167	91.667	87.5	87.5			414	54.412	85.294	73.529	67.647			414	86.154	89.231	83.077	89.231			414	76.374	68.681	69.78	47.802			414	52.542	74.576	52.542	59.322			414
415	81.271	92.642	89.632	81.94			415	58.511	86.17	86.17	86.17			415	77.083	85.417	81.25	81.25			415	52.941	85.294	67.647	61.765			415	76.923	83.077	76.923	81.538			415	79.121	74.176	75.824	56.044			415	54.237	77.966	54.237	62.712			415
416	82.943	92.308	91.639	83.946			416	65.957	88.298	87.234	86.17			416	87.5	91.667	89.583	89.583			416	57.353	80.882	69.118	63.235			416	80	84.615	76.923	84.615			416	78.022	72.527	74.176	52.747			416	54.237	77.966	59.322	69.492			416
417	78.93	91.639	88.963	80.602			417	69.149	89.362	88.298	86.17			417	70.833	83.333	79.167	79.167			417	50	86.765	73.529	63.235			417	81.538	84.615	76.923	84.615			417	78.022	72.527	74.725	54.396			417	44.068	62.712	47.458	50.847			417
418	72.575	87.96	86.288	74.247			418	65.957	92.553	91.489	90.426			418	77.083	85.417	83.333	83.333			418	57.353	89.706	72.059	61.765			418	81.538	87.692	76.923	86.154			418	71.978	66.484	67.033	52.198			418	50.847	71.186	54.237	57.627			418
419	78.261	93.311	90.635	80.268			419	71.277	89.362	88.298	86.17			419	81.25	91.667	89.583	89.583			419	54.412	86.765	67.647	61.765			419	72.308	81.538	72.308	78.462			419	74.725	65.934	69.231	53.297			419	50.847	72.881	50.847	59.322			419
420	76.923	90.635	87.625	79.599			420	71.277	90.426	88.298	88.298			420	79.167	87.5	87.5	87.5			420	54.412	80.882	67.647	63.235			420	76.923	80	73.846	76.923			420	78.022	71.978	73.077	48.901			420	49.153	67.797	50.847	59.322			420
421	75.92	91.304	88.294	76.589			421	64.894	90.426	88.298	86.17			421	77.083	85.417	83.333	83.333			421	45.588	80.882	57.353	52.941			421	72.308	76.923	67.692	73.846			421	76.374	71.978	74.725	53.846			421	40.678	61.017	40.678	49.153			421
422	80.268	92.308	90.301	81.271			422	69.149	85.106	84.043	81.915			422	68.75	83.333	72.917	72.917			422	48.529	85.294	67.647	58.824			422	75.385	80	72.308	76.923			422	77.473	72.527	73.626	45.604			422	45.763	71.186	49.153	54.237			422
423	78.595	92.308	89.967	79.264			423	64.894	89.362	88.298	87.234			423	77.083	87.5	83.333	83.333			423	41.176	79.412	61.765	52.941			423	75.385	80	72.308	78.462			423	75.275	73.626	73.626	54.396			423	52.542	67.797	52.542	55.932			423
424	78.261	91.304	88.294	80.602			424	68.085	92.553	92.553	92.553			424	79.167	93.75	83.333	83.333			424	47.059	82.353	70.588	66.176			424	76.923	81.538	73.846	81.538			424	75.824	70.879	73.077	49.451			424	57.627	83.051	59.322	66.102			424
425	78.261	89.967	87.291	79.933			425	71.277	94.681	93.617	93.617			425	83.333	89.583	87.5	87.5			425	48.529	85.294	61.765	55.882			425	73.846	76.923	66.154	75.385			425	79.121	75.824	76.374	52.747			425	57.627	72.881	59.322	62.712			425
426	79.933	90.635	88.629	82.274			426	67.021	91.489	90.426	90.426			426	77.083	85.417	85.417	85.417			426	55.882	80.882	64.706	63.235			426	78.462	84.615	76.923	84.615			426	71.978	66.484	67.582	47.253			426	52.542	74.576	54.237	61.017			426
427	74.582	87.96	84.615	75.251			427	72.34	92.553	92.553	88.298			427	70.833	91.667	85.417	85.417			427	48.529	86.765	61.765	58.824			427	70.769	80	63.077	73.846			427	73.077	69.231	70.33	48.352			427	37.288	69.492	38.983	45.763			427
428	83.612	92.642	90.635	83.946			428	81.915	94.681	94.681	94.681			428	72.917	89.583	79.167	79.167			428	50	85.294	69.118	61.765			428	76.923	83.077	70.769	81.538			428	75.824	70.879	71.978	48.352			428	47.458	76.271	49.153	55.932			428
429	78.261	89.967	87.96	78.595			429	67.021	87.234	85.106	84.043			429	83.333	95.833	91.667	91.667			429	50	80.882	70.588	66.176			429	73.846	81.538	73.846	78.462			429	77.473	73.626	74.725	52.747			429	50.847	83.051	52.542	61.017			429
430	80.936	92.642	89.632	81.605			430	69.149	94.681	93.617	91.489			430	83.333	97.917	91.667	91.667			430	44.118	73.529	58.824	51.471			430	72.308	78.462	67.692	75.385			430	72.527	68.132	68.681	50			430	47.458	81.356	49.153	62.712			430
431	81.271	91.639	89.632	81.605			431	67.021	90.426	89.362	87.234			431	79.167	93.75	87.5	87.5			431	54.412	82.353	67.647	61.765			431	72.308	80	70.769	76.923			431	71.429	66.484	68.681	42.857			431	49.153	67.797	52.542	55.932			431
432	77.926	90.97	88.294	79.599			432	63.83	91.489	90.426	89.362			432	66.667	81.25	75	75			432	44.118	80.882	67.647	57.353			432	78.462	81.538	72.308	81.538			432	81.319	75.824	76.923	54.396			432	47.458	71.186	47.458	57.627			432
433	77.592	90.301	89.298	79.264			433	72.34	91.489	89.362	88.298			433	70.833	81.25	79.167	79.167			433	42.647	80.882	64.706	58.824			433	76.923	80	72.308	78.462			433	67.033	61.538	63.187	45.604			433	44.068	66.102	45.763	54.237			433
434	82.943	90.301	88.629	83.278			434	68.085	92.553	92.553	90.426			434	87.5	95.833	87.5	87.5			434	57.353	85.294	72.059	70.588			434	80	86.154	75.385	84.615			434	75.824	69.78	71.429	53.297			434	54.237	84.746	55.932	67.797			434
435	78.595	90.635	89.298	79.933			435	69.149	94.681	92.553	90.426			435	91.667	91.667	91.667	91.667			435	61.765	88.235	79.412	70.588			435	84.615	87.692	83.077	87.692			435	71.429	62.088	64.286	41.209			435	64.407	81.356	64.407	72.881			435
436	75.585	89.967	87.291	76.923			436	72.34	89.362	89.362	89.362			436	85.417	93.75	85.417	85.417			436	61.765	88.235	76.471	67.647			436	81.538	84.615	78.462	84.615			436	76.374	70.879	70.879	50.549			436	54.237	79.661	55.932	67.797			436
437	77.592	94.314	91.639	79.933			437	74.468	88.298	88.298	86.17			437	79.167	85.417	85.417	85.417			437	54.412	79.412	67.647	58.824			437	72.308	78.462	70.769	78.462			437	75.824	71.978	71.978	53.846			437	47.458	67.797	50.847	57.627			437
438	79.264	90.97	88.629	80.936			438	65.957	85.106	85.106	85.106			438	85.417	91.667	87.5	87.5			438	55.882	83.824	67.647	61.765			438	78.462	81.538	72.308	80			438	71.978	67.033	67.582	45.604			438	50.847	83.051	57.627	66.102			438
439	78.595	90.97	90.301	79.264			439	56.383	86.17	81.915	78.723			439	79.167	81.25	81.25	81.25			439	45.588	80.882	61.765	52.941			439	70.769	80	67.692	78.462			439	75.824	70.33	70.33	53.846			439	54.237	67.797	57.627	64.407			439
440	77.926	89.632	87.625	78.595			440	70.213	92.553	90.426	88.298			440	79.167	83.333	83.333	83.333			440	44.118	83.824	63.235	52.941			440	75.385	80	72.308	80			440	74.725	70.879	71.429	55.495			440	50.847	66.102	52.542	57.627			440
441	84.615	92.308	90.97	85.619			441	68.085	92.553	91.489	89.362			441	77.083	87.5	83.333	83.333			441	54.412	77.941	66.176	61.765			441	72.308	73.846	70.769	73.846			441	73.626	67.582	69.231	47.802			441	54.237	72.881	54.237	57.627			441
442	79.933	91.639	89.632	80.602			442	64.894	90.426	89.362	87.234			442	81.25	91.667	85.417	85.417			442	54.412	85.294	70.588	64.706			442	81.538	81.538	78.462	81.538			442	77.473	73.077	73.077	52.747			442	55.932	77.966	55.932	62.712			442
443	80.268	92.308	90.301	82.274			443	70.213	91.489	90.426	88.298			443	70.833	77.083	75	75			443	51.471	85.294	66.176	58.824			443	76.923	81.538	72.308	81.538			443	73.626	69.231	71.429	50			443	44.068	61.017	44.068	47.458			443
444	76.254	91.304	89.298	78.93			444	71.277	94.681	94.681	94.681			444	85.417	91.667	89.583	89.583			444	64.706	88.235	72.059	67.647			444	83.077	87.692	80	84.615			444	72.527	67.582	69.231	48.901			444	66.102	76.271	66.102	66.102			444
445	81.605	91.639	89.632	81.94			445	67.021	93.617	91.489	91.489			445	77.083	89.583	83.333	83.333			445	48.529	79.412	61.765	58.824			445	72.308	76.923	69.231	72.308			445	74.725	71.978	71.978	48.352			445	55.932	79.661	55.932	64.407			445
446	80.602	92.977	90.97	81.94			446	67.021	86.17	86.17	85.106			446	72.917	87.5	85.417	85.417			446	48.529	77.941	66.176	57.353			446	78.462	78.462	75.385	78.462			446	74.176	69.231	69.231	50			446	49.153	83.051	50.847	64.407			446
447	77.592	89.967	87.96	79.599			447	73.404	93.617	91.489	90.426			447	81.25	93.75	87.5	87.5			447	50	85.294	67.647	61.765			447	78.462	83.077	75.385	81.538			447	76.923	73.626	73.626	52.747			447	44.068	76.271	44.068	57.627			447
448	81.271	91.973	90.301	82.609			448	68.085	91.489	91.489	90.426			448	79.167	87.5	81.25	81.25			448	54.412	82.353	69.118	60.294			448	84.615	84.615	80	84.615			448	74.725	69.78	70.879	49.451			448	47.458	71.186	47.458	59.322			448
449	73.579	89.632	87.96	74.582			449	72.34	93.617	93.617	93.617			449	79.167	89.583	85.417	85.417			449	66.176	86.765	75	72.059			449	83.077	89.231	81.538	86.154			449	76.374	69.78	71.978	48.901			449	54.237	76.271	57.627	64.407			449
450	75.251	90.301	87.625	76.254			450	65.957	88.298	88.298	87.234			450	79.167	87.5	85.417	85.417			450	48.529	75	63.235	54.412			450	76.923	80	75.385	78.462			450	79.67	73.626	74.725	53.297			450	50.847	64.407	52.542	57.627			450
451	75.585	90.635	87.625	77.258			451	67.021	87.234	85.106	84.043			451	66.667	83.333	77.083	77.083			451	44.118	88.235	73.529	61.765			451	83.077	84.615	80	83.077			451	71.978	68.132	68.681	46.703			451	37.288	71.186	38.983	44.068			451
452	81.94	92.977	89.967	81.94			452	69.149	90.426	90.426	90.426			452	72.917	83.333	75	75			452	55.882	85.294	72.059	64.706			452	83.077	83.077	75.385	83.077			452	73.077	68.132	69.78	47.253			452	50.847	72.881	52.542	55.932			452
453	74.916	88.629	87.625	75.92			453	76.596	96.809	96.809	96.809			453	70.833	89.583	81.25	81.25			453	52.941	80.882	69.118	63.235			453	75.385	81.538	73.846	81.538			453	66.484	60.44	61.538	45.604			453	42.373	69.492	42.373	52.542			453
454	79.599	90.635	89.632	80.602			454	65.957	90.426	89.362	87.234			454	83.333	91.667	89.583	89.583			454	41.176	77.941	52.941	48.529			454	66.154	69.231	60	67.692			454	74.176	71.429	73.077	54.396			454	50.847	72.881	57.627	64.407			454
455	78.261	89.967	87.291	79.599			455	71.277	95.745	95.745	94.681			455	68.75	85.417	83.333	83.333			455	42.647	77.941	57.353	52.941			455	67.692	75.385	63.077	70.769			455	77.473	74.176	74.725	53.846			455	37.288	64.407	37.288	44.068			455
456	79.264	91.973	89.298	80.936			456	68.085	90.426	88.298	88.298			456	60.417	77.083	68.75	68.75			456	50	85.294	72.059	60.294			456	78.462	83.077	75.385	83.077			456	74.176	71.429	71.978	50			456	38.983	61.017	38.983	38.983			456
457	83.278	92.977	90.635	84.615			457	71.277	95.745	95.745	94.681			457	72.917	87.5	83.333	83.333			457	48.529	85.294	67.647	60.294			457	76.923	84.615	75.385	81.538			457	69.231	64.286	65.385	43.407			457	49.153	72.881	49.153	57.627			457
458	79.264	90.635	87.96	80.602			458	76.596	90.426	88.298	88.298			458	85.417	87.5	85.417	85.417			458	55.882	86.765	73.529	69.118			458	81.538	83.077	76.923	83.077			458	79.67	73.626	75.824	54.396			458	50.847	72.881	50.847	69.492			458
459	79.599	90.301	88.294	80.602			459	71.277	82.979	82.979	81.915			459	79.167	97.917	89.583	89.583			459	52.941	85.294	72.059	70.588			459	80	83.077	76.923	83.077			459	71.429	69.231	69.78	48.352			459	45.763	77.966	52.542	57.627			459
460	81.94	93.645	91.973	84.615			460	60.638	89.362	87.234	82.979			460	77.083	89.583	83.333	83.333			460	44.118	79.412	55.882	54.412			460	73.846	78.462	69.231	76.923			460	71.978	69.78	71.429	50			460	49.153	71.186	49.153	54.237			460
461	81.271	92.977	91.973	81.94			461	71.277	93.617	93.617	92.553			461	77.083	85.417	83.333	83.333			461	54.412	85.294	66.176	60.294			461	76.923	78.462	73.846	76.923			461	75.275	69.78	70.33	51.648			461	50.847	67.797	54.237	57.627			461
462	76.923	91.639	90.301	80.936			462	70.213	88.298	86.17	85.106			462	77.083	83.333	79.167	79.167			462	58.824	83.824	69.118	66.176			462	78.462	80	76.923	80			462	78.571	72.527	73.626	50			462	50.847	66.102	52.542	55.932			462
463	79.933	91.973	90.635	80.936			463	69.149	87.234	87.234	87.234			463	72.917	85.417	83.333	83.333			463	45.588	80.882	61.765	55.882			463	66.154	70.769	66.154	69.231			463	73.077	69.231	69.78	44.505			463	37.288	59.322	38.983	44.068			463
464	78.93	91.304	90.301	79.264			464	67.021	92.553	91.489	91.489			464	81.25	89.583	87.5	87.5			464	51.471	82.353	64.706	60.294			464	72.308	76.923	67.692	76.923			464	73.626	67.582	69.231	50			464	52.542	76.271	55.932	64.407			464
465	79.264	90.301	88.963	80.602			465	67.021	90.426	89.362	88.298			465	75	91.667	85.417	85.417			465	50	89.706	69.118	64.706			465	75.385	78.462	70.769	76.923			465	71.429	65.385	67.582	43.956			465	50.847	77.966	50.847	61.017			465
466	79.599	91.304	89.967	81.271			466	71.277	87.234	85.106	84.043			466	66.667	81.25	75	75			466	42.647	79.412	67.647	60.294			466	72.308	76.923	70.769	75.385			466	77.473	73.626	74.725	42.857			466	35.593	64.407	35.593	45.763			466
467	78.595	90.635	87.625	79.933			467	71.277	95.745	95.745	93.617			467	70.833	81.25	77.083	77.083			467	45.588	83.824	66.176	52.941			467	72.308	78.462	70.769	75.385			467	73.077	70.879	70.879	51.648			467	54.237	72.881	54.237	55.932			467
468	77.592	91.973	88.963	78.93			468	70.213	90.426	90.426	89.362			468	70.833	83.333	75	75			468	51.471	79.412	64.706	60.294			468	70.769	73.846	69.231	72.308			468	79.67	73.077	74.176	47.253			468	44.068	61.017	44.068	47.458			468
469	78.595	91.304	89.967	79.599			469	73.404	90.426	90.426	88.298			469	77.083	87.5	83.333	83.333			469	54.412	88.235	73.529	67.647			469	81.538	87.692	78.462	86.154			469	75.824	70.33	71.978	53.297			469	47.458	69.492	50.847	57.627			469
470	83.278	93.311	91.973	85.284			470	69.149	90.426	88.298	86.17			470	77.083	85.417	83.333	83.333			470	51.471	80.882	61.765	58.824			470	75.385	76.923	69.231	76.923			470	73.626	66.484	68.132	52.747			470	54.237	74.576	54.237	64.407			470
471	78.93	91.304	88.629	80.268			471	67.021	88.298	86.17	86.17			471	77.083	85.417	81.25	81.25			471	52.941	89.706	72.059	63.235			471	80	86.154	75.385	83.077			471	70.33	66.484	67.033	51.099			471	47.458	67.797	47.458	55.932			471
472	74.916	87.625	85.284	76.254			472	69.149	91.489	90.426	90.426			472	77.083	93.75	85.417	85.417			472	50	82.353	64.706	60.294			472	73.846	76.923	69.231	76.923			472	77.473	71.978	73.077	54.396			472	45.763	74.576	45.763	57.627			472
473	79.599	90.97	88.294	79.933			473	74.468	95.745	93.617	93.617			473	83.333	91.667	89.583	89.583			473	47.059	80.882	63.235	57.353			473	70.769	80	69.231	78.462			473	74.725	69.231	69.78	46.703			473	44.068	67.797	45.763	61.017			473
474	80.268	93.311	91.639	81.271			474	73.404	91.489	90.426	89.362			474	68.75	79.167	70.833	70.833			474	50	88.235	70.588	60.294			474	83.077	84.615	78.462	83.077			474	74.176	70.879	71.429	47.253			474	49.153	64.407	50.847	55.932			474
475	77.926	89.632	88.294	79.599			475	71.277	93.617	91.489	91.489			475	81.25	87.5	83.333	83.333			475	45.588	85.294	67.647	57.353			475	76.923	83.077	70.769	80			475	78.022	73.626	74.176	51.099			475	45.763	67.797	49.153	55.932			475
476	77.258	89.298	88.294	78.261			476	74.468	89.362	88.298	88.298			476	81.25	85.417	81.25	81.25			476	45.588	88.235	60.294	55.882			476	70.769	76.923	67.692	73.846			476	77.473	71.429	73.077	53.846			476	54.237	64.407	55.932	62.712			476
477	78.261	90.301	86.957	79.264			477	65.957	87.234	87.234	85.106			477	72.917	91.667	89.583	89.583			477	48.529	83.824	67.647	61.765			477	78.462	84.615	73.846	84.615			477	73.626	70.33	70.33	52.198			477	42.373	76.271	45.763	55.932			477
478	81.605	93.645	90.97	84.281			478	68.085	91.489	90.426	89.362			478	79.167	87.5	85.417	85.417			478	52.941	88.235	72.059	66.176			478	84.615	89.231	81.538	86.154			478	74.176	68.132	69.231	48.352			478	55.932	74.576	55.932	57.627			478
479	77.592	90.635	88.294	78.93			479	64.894	91.489	91.489	90.426			479	77.083	93.75	85.417	85.417			479	51.471	94.118	70.588	63.235			479	81.538	84.615	72.308	83.077			479	74.176	70.33	71.429	50.549			479	49.153	72.881	49.153	52.542			479
480	76.254	89.632	87.291	77.592			480	76.596	93.617	93.617	93.617			480	83.333	91.667	89.583	89.583			480	54.412	82.353	64.706	61.765			480	76.923	78.462	72.308	76.923			480	72.527	68.132	69.78	50.549			480	62.712	74.576	62.712	66.102			480
481	80.602	92.308	90.97	81.605			481	64.894	88.298	87.234	86.17			481	72.917	83.333	79.167	79.167			481	51.471	86.765	70.588	60.294			481	83.077	86.154	75.385	84.615			481	73.626	68.681	70.879	45.055			481	49.153	72.881	52.542	62.712			481
482	79.599	92.308	89.298	81.271			482	71.277	90.426	89.362	89.362			482	77.083	95.833	91.667	91.667			482	50	85.294	70.588	66.176			482	76.923	80	75.385	80			482	72.527	66.484	67.033	48.901			482	50.847	77.966	50.847	57.627			482
483	79.933	90.635	88.294	80.936			483	67.021	89.362	87.234	86.17			483	72.917	83.333	77.083	77.083			483	48.529	83.824	66.176	57.353			483	73.846	81.538	72.308	78.462			483	79.121	72.527	73.077	52.198			483	52.542	69.492	54.237	59.322			483
484	78.93	89.967	88.294	80.268			484	75.532	92.553	92.553	92.553			484	70.833	85.417	81.25	81.25			484	47.059	86.765	67.647	64.706			484	78.462	87.692	73.846	81.538			484	76.923	71.978	71.978	51.099			484	38.983	62.712	42.373	49.153			484
485	73.913	89.632	87.625	75.251			485	69.149	93.617	92.553	90.426			485	64.583	79.167	70.833	70.833			485	47.059	86.765	70.588	63.235			485	80	89.231	78.462	86.154			485	73.626	69.231	70.33	49.451			485	40.678	67.797	40.678	45.763			485
486	76.589	89.632	86.622	77.258			486	74.468	89.362	89.362	87.234			486	83.333	93.75	91.667	91.667			486	50	83.824	63.235	63.235			486	72.308	75.385	69.231	75.385			486	75.275	70.879	70.879	50			486	47.458	72.881	50.847	54.237			486
487	79.599	91.304	89.967	81.605			487	73.404	89.362	88.298	84.043			487	77.083	83.333	83.333	83.333			487	48.529	73.529	63.235	55.882			487	69.231	73.846	66.154	72.308			487	76.923	70.33	71.429	51.648			487	47.458	67.797	47.458	57.627			487
488	82.609	92.977	91.304	83.612			488	64.894	87.234	86.17	86.17			488	87.5	91.667	89.583	89.583			488	61.765	85.294	73.529	67.647			488	78.462	83.077	78.462	81.538			488	71.978	67.033	68.681	47.253			488	61.017	77.966	62.712	72.881			488
489	77.258	93.311	89.298	77.926			489	65.957	90.426	88.298	86.17			489	72.917	83.333	81.25	81.25			489	57.353	88.235	72.059	66.176			489	83.077	86.154	81.538	84.615			489	76.374	73.626	73.626	54.945			489	54.237	74.576	55.932	59.322			489
490	77.592	90.97	88.963	77.926			490	74.468	93.617	91.489	91.489			490	89.583	93.75	91.667	91.667			490	51.471	85.294	64.706	58.824			490	76.923	80	73.846	76.923			490	73.077	65.385	67.582	47.253			490	52.542	74.576	54.237	69.492			490
491	81.605	93.311	91.304	82.943			491	76.596	93.617	93.617	91.489			491	68.75	83.333	75	75			491	47.059	85.294	57.353	52.941			491	69.231	80	60	73.846			491	67.033	60.989	62.637	47.802			491	37.288	55.932	37.288	38.983			491
492	76.589	88.629	87.96	77.926			492	76.596	95.745	93.617	93.617			492	68.75	83.333	72.917	72.917			492	44.118	85.294	63.235	55.882			492	69.231	75.385	67.692	73.846			492	74.176	70.879	70.879	51.099			492	27.119	59.322	30.508	40.678			492
493	81.605	91.973	91.304	82.274			493	65.957	92.553	91.489	89.362			493	85.417	91.667	89.583	89.583			493	57.353	89.706	73.529	67.647			493	86.154	89.231	81.538	89.231			493	72.527	68.132	68.681	47.802			493	55.932	72.881	55.932	61.017			493
494	78.261	91.973	89.967	79.933			494	71.277	94.681	91.489	88.298			494	62.5	81.25	70.833	70.833			494	48.529	79.412	64.706	61.765			494	75.385	78.462	70.769	78.462			494	75.275	72.527	72.527	50			494	44.068	72.881	44.068	50.847			494
495	80.602	92.642	90.301	80.936			495	73.404	88.298	86.17	86.17			495	77.083	87.5	83.333	83.333			495	60.294	86.765	75	70.588			495	83.077	87.692	81.538	86.154			495	70.879	66.484	67.582	48.901			495	47.458	72.881	47.458	57.627			495
496	78.93	91.639	87.625	80.268			496	75.532	91.489	90.426	89.362			496	79.167	95.833	87.5	87.5			496	61.765	83.824	73.529	69.118			496	81.538	84.615	78.462	84.615			496	74.176	68.681	69.231	51.099			496	52.542	79.661	54.237	62.712			496
497	80.268	91.639	89.632	81.271			497	60.638	91.489	90.426	87.234			497	70.833	77.083	75	75			497	39.706	76.471	58.824	51.471			497	69.231	73.846	66.154	72.308			497	76.923	73.626	74.725	57.143			497	40.678	59.322	40.678	49.153			497
498	76.254	89.632	87.96	77.258			498	64.894	89.362	87.234	87.234			498	79.167	87.5	85.417	85.417			498	47.059	86.765	70.588	61.765			498	76.923	81.538	72.308	81.538			498	78.022	70.33	71.429	51.099			498	54.237	72.881	54.237	64.407			498
499	78.93	92.308	88.294	81.271			499	75.532	94.681	94.681	94.681			499	79.167	89.583	87.5	87.5			499	48.529	80.882	64.706	57.353			499	73.846	81.538	72.308	78.462			499	74.725	68.681	68.681	46.703			499	49.153	76.271	50.847	64.407			499
500	79.933	91.973	89.298	81.94			500	70.213	87.234	87.234	87.234			500	75	83.333	79.167	79.167			500	54.412	80.882	67.647	58.824			500	72.308	73.846	72.308	72.308			500	70.879	69.231	70.33	53.846			500	52.542	72.881	55.932	62.712			500
501	78.93	93.311	88.963	80.268			501	65.957	90.426	90.426	89.362			501	77.083	89.583	85.417	85.417			501	45.588	76.471	58.824	54.412			501	69.231	72.308	66.154	70.769			501	78.571	74.725	74.725	53.846			501	44.068	71.186	49.153	57.627			501
502	74.582	90.301	87.96	75.92			502	62.766	90.426	87.234	87.234			502	77.083	91.667	85.417	85.417			502	48.529	88.235	67.647	61.765			502	75.385	78.462	72.308	78.462			502	76.374	70.33	72.527	47.802			502	47.458	76.271	49.153	50.847			502
503	74.247	90.301	86.622	75.251			503	72.34	92.553	91.489	91.489			503	87.5	95.833	89.583	89.583			503	51.471	76.471	61.765	57.353			503	67.692	70.769	66.154	70.769			503	73.077	69.78	70.879	53.846			503	50.847	69.492	52.542	64.407			503
504	80.936	90.635	89.298	81.94			504	72.34	93.617	92.553	92.553			504	75	91.667	83.333	83.333			504	55.882	83.824	69.118	64.706			504	78.462	83.077	76.923	80			504	71.978	67.582	68.132	50			504	47.458	74.576	50.847	55.932			504
505	76.589	90.301	89.632	78.595			505	54.255	85.106	80.851	77.66			505	79.167	83.333	83.333	83.333			505	47.059	83.824	61.765	52.941			505	75.385	81.538	70.769	76.923			505	75.824	70.879	71.978	51.648			505	49.153	67.797	50.847	57.627			505
506	76.254	92.308	90.301	77.258			506	73.404	94.681	94.681	94.681			506	72.917	81.25	79.167	79.167			506	47.059	91.176	73.529	63.235			506	80	83.077	78.462	81.538			506	75.824	71.429	73.626	53.297			506	42.373	64.407	44.068	52.542			506
507	81.605	94.314	91.639	83.946			507	67.021	87.234	87.234	87.234			507	77.083	91.667	85.417	85.417			507	57.353	86.765	79.412	70.588			507	83.077	84.615	81.538	83.077			507	66.484	58.791	60.44	43.407			507	50.847	72.881	50.847	59.322			507
508	77.592	91.304	89.967	78.261			508	58.511	82.979	79.787	78.723			508	79.167	87.5	85.417	85.417			508	42.647	82.353	63.235	58.824			508	81.538	86.154	72.308	84.615			508	71.429	67.582	68.132	48.901			508	49.153	79.661	52.542	62.712			508
509	78.261	91.304	87.96	79.933			509	68.085	93.617	93.617	93.617			509	79.167	83.333	79.167	79.167			509	54.412	79.412	64.706	60.294			509	76.923	83.077	72.308	83.077			509	74.725	68.681	70.33	47.802			509	59.322	71.186	59.322	62.712			509
510	80.936	89.298	86.622	81.271			510	72.34	93.617	92.553	91.489			510	77.083	83.333	81.25	81.25			510	41.176	82.353	52.941	48.529			510	69.231	73.846	64.615	70.769			510	80.22	76.923	78.571	57.692			510	37.288	62.712	40.678	50.847			510
511	79.264	94.314	91.304	80.936			511	64.894	86.17	85.106	82.979			511	72.917	81.25	77.083	77.083			511	51.471	85.294	72.059	63.235			511	80	83.077	78.462	83.077			511	72.527	65.385	66.484	42.857			511	49.153	66.102	54.237	55.932			511
512	76.254	94.314	90.635	78.261			512	65.957	87.234	87.234	86.17			512	77.083	89.583	85.417	85.417			512	52.941	89.706	70.588	64.706			512	84.615	87.692	80	87.692			512	76.374	70.879	73.077	52.198			512	47.458	76.271	50.847	61.017			512
513	81.271	91.639	89.632	81.94			513	61.702	92.553	91.489	89.362			513	77.083	89.583	87.5	87.5			513	54.412	77.941	63.235	57.353			513	73.846	80	72.308	76.923			513	79.67	73.626	74.725	50.549			513	52.542	71.186	54.237	54.237			513
514	78.595	88.963	86.957	79.933			514	68.085	91.489	89.362	88.298			514	70.833	79.167	79.167	79.167			514	51.471	80.882	69.118	60.294			514	73.846	73.846	73.846	73.846			514	82.418	79.121	80.22	53.297			514	47.458	66.102	49.153	52.542			514
515	78.93	91.304	88.963	80.936			515	63.83	87.234	87.234	85.106			515	72.917	77.083	75	75			515	60.294	94.118	79.412	70.588			515	87.692	90.769	86.154	89.231			515	69.231	64.286	65.934	43.956			515	55.932	69.492	57.627	62.712			515
516	76.923	90.97	89.632	78.595			516	64.894	90.426	90.426	90.426			516	81.25	85.417	81.25	81.25			516	61.765	82.353	69.118	64.706			516	80	83.077	78.462	83.077			516	78.571	73.077	73.626	49.451			516	57.627	71.186	59.322	66.102			516
517	81.271	91.639	90.301	83.612			517	67.021	89.362	89.362	87.234			517	79.167	89.583	83.333	83.333			517	50	77.941	58.824	54.412			517	69.231	75.385	64.615	72.308			517	73.077	68.132	68.681	49.451			517	50.847	72.881	52.542	61.017			517
518	77.926	91.304	88.629	79.933			518	59.574	93.617	91.489	89.362			518	75	93.75	87.5	87.5			518	54.412	77.941	70.588	66.176			518	76.923	83.077	76.923	81.538			518	80.769	76.374	76.923	56.593			518	47.458	83.051	47.458	59.322			518
519	75.585	89.632	86.622	75.92			519	69.149	89.362	89.362	89.362			519	79.167	93.75	83.333	83.333			519	57.353	89.706	70.588	67.647			519	76.923	84.615	73.846	81.538			519	75.824	73.626	73.626	51.099			519	55.932	79.661	57.627	64.407			519
520	75.92	89.632	85.619	76.589			520	71.277	91.489	90.426	87.234			520	79.167	89.583	85.417	85.417			520	61.765	91.176	79.412	75			520	84.615	90.769	83.077	89.231			520	74.176	69.78	70.33	49.451			520	45.763	71.186	49.153	52.542			520
521	71.906	86.957	84.615	73.244			521	65.957	87.234	87.234	86.17			521	81.25	87.5	85.417	85.417			521	50	77.941	63.235	57.353			521	72.308	76.923	69.231	76.923			521	74.176	67.033	67.582	50			521	55.932	69.492	59.322	62.712			521
522	80.602	90.97	89.967	81.94			522	67.021	93.617	93.617	93.617			522	79.167	89.583	87.5	87.5			522	61.765	91.176	73.529	70.588			522	83.077	84.615	80	83.077			522	81.319	72.527	74.725	48.352			522	45.763	64.407	47.458	54.237			522
523	84.95	94.983	91.973	86.622			523	64.894	92.553	91.489	87.234			523	77.083	87.5	85.417	85.417			523	54.412	83.824	64.706	60.294			523	73.846	78.462	73.846	75.385			523	73.626	68.132	69.78	46.703			523	49.153	71.186	49.153	54.237			523
524	81.605	91.973	89.967	82.274			524	59.574	85.106	84.043	82.979			524	85.417	93.75	85.417	85.417			524	58.824	83.824	67.647	60.294			524	75.385	81.538	72.308	76.923			524	72.527	67.033	67.582	55.495			524	67.797	79.661	69.492	71.186			524
525	79.599	92.977	90.97	81.271			525	70.213	88.298	88.298	87.234			525	75	85.417	81.25	81.25			525	48.529	80.882	66.176	61.765			525	80	83.077	76.923	83.077			525	69.78	66.484	67.582	47.253			525	49.153	71.186	50.847	54.237			525
526	79.599	89.967	86.622	81.605			526	64.894	91.489	91.489	91.489			526	68.75	81.25	79.167	79.167			526	52.941	82.353	75	66.176			526	87.692	89.231	86.154	89.231			526	74.176	69.78	70.33	48.352			526	44.068	69.492	45.763	57.627			526
527	79.933	92.642	91.304	80.936			527	68.085	85.106	85.106	85.106			527	72.917	85.417	81.25	81.25			527	60.294	86.765	79.412	70.588			527	84.615	89.231	84.615	86.154			527	73.626	67.582	68.132	47.253			527	49.153	74.576	50.847	55.932			527
528	78.261	89.632	87.96	78.261			528	68.085	90.426	89.362	88.298			528	81.25	93.75	89.583	89.583			528	51.471	89.706	70.588	64.706			528	80	86.154	76.923	86.154			528	73.077	66.484	68.132	48.352			528	49.153	71.186	49.153	61.017			528
529	73.244	89.632	86.957	75.251			529	71.277	90.426	88.298	87.234			529	85.417	93.75	87.5	87.5			529	58.824	86.765	66.176	61.765			529	72.308	78.462	70.769	76.923			529	75.824	71.429	71.429	55.495			529	61.017	74.576	61.017	66.102			529
530	78.595	91.304	89.632	80.936			530	61.702	92.553	90.426	89.362			530	72.917	87.5	77.083	77.083			530	50	88.235	66.176	63.235			530	78.462	84.615	75.385	83.077			530	74.176	68.132	69.78	50			530	52.542	76.271	55.932	59.322			530
531	78.261	89.298	87.625	80.268			531	72.34	91.489	91.489	91.489			531	62.5	75	72.917	72.917			531	45.588	88.235	69.118	52.941			531	80	87.692	78.462	83.077			531	70.879	65.385	66.484	49.451			531	42.373	66.102	42.373	50.847			531
532	75.585	89.298	87.96	76.923			532	70.213	90.426	88.298	87.234			532	83.333	91.667	87.5	87.5			532	55.882	86.765	67.647	64.706			532	78.462	89.231	75.385	81.538			532	74.176	66.484	67.582	51.099			532	55.932	71.186	55.932	61.017			532
533	72.241	84.615	82.943	73.244			533	64.894	90.426	90.426	89.362			533	75	89.583	87.5	87.5			533	48.529	83.824	67.647	61.765			533	73.846	75.385	72.308	75.385			533	83.516	76.374	78.022	56.044			533	42.373	67.797	44.068	49.153			533
534	77.926	91.304	90.301	79.599			534	63.83	90.426	90.426	88.298			534	83.333	87.5	85.417	85.417			534	57.353	85.294	77.941	66.176			534	84.615	89.231	81.538	86.154			534	70.33	64.835	66.484	47.802			534	59.322	74.576	59.322	67.797			534
535	76.923	88.963	87.291	78.261			535	75.532	95.745	95.745	95.745			535	81.25	91.667	87.5	87.5			535	55.882	91.176	67.647	63.235			535	75.385	84.615	73.846	81.538			535	79.121	71.978	74.176	50.549			535	44.068	67.797	44.068	57.627			535
536	82.274	91.973	90.301	82.274			536	63.83	91.489	86.17	85.106			536	83.333	89.583	85.417	85.417			536	52.941	85.294	66.176	60.294			536	75.385	81.538	73.846	80			536	73.077	70.33	70.879	52.747			536	54.237	76.271	55.932	62.712			536
537	80.936	93.645	90.97	81.94			537	73.404	96.809	95.745	95.745			537	75	87.5	85.417	85.417			537	54.412	86.765	75	66.176			537	80	83.077	80	81.538			537	75.275	69.78	71.978	48.352			537	55.932	79.661	55.932	62.712			537
538	78.595	91.973	90.635	80.268			538	62.766	90.426	88.298	86.17			538	75	89.583	83.333	83.333			538	38.235	76.471	63.235	57.353			538	72.308	75.385	70.769	73.846			538	79.67	73.077	75.275	47.253			538	55.932	76.271	55.932	57.627			538
539	78.595	92.977	90.97	79.264			539	67.021	91.489	91.489	88.298			539	85.417	91.667	89.583	89.583			539	48.529	79.412	64.706	63.235			539	70.769	75.385	69.231	73.846			539	74.725	71.429	71.429	52.198			539	64.407	77.966	64.407	69.492			539
540	79.599	92.642	90.97	82.274			540	60.638	85.106	81.915	80.851			540	79.167	91.667	83.333	83.333			540	55.882	82.353	73.529	67.647			540	78.462	80	78.462	78.462			540	70.33	65.385	65.934	54.396			540	55.932	77.966	55.932	61.017			540
541	75.92	90.301	86.288	78.261			541	70.213	91.489	90.426	89.362			541	77.083	93.75	87.5	87.5			541	60.294	88.235	73.529	69.118			541	87.692	92.308	86.154	90.769			541	71.978	65.385	65.934	48.352			541	50.847	77.966	50.847	59.322			541
542	80.602	94.314	92.977	81.271			542	69.149	90.426	87.234	87.234			542	77.083	79.167	79.167	79.167			542	50	79.412	55.882	52.941			542	73.846	80	64.615	80			542	73.626	67.582	69.78	47.802			542	52.542	61.017	52.542	59.322			542
543	81.271	93.311	91.639	82.609			543	64.894	92.553	89.362	88.298			543	79.167	91.667	83.333	83.333			543	50	79.412	63.235	58.824			543	78.462	80	70.769	80			543	77.473	68.681	71.429	50			543	45.763	67.797	49.153	55.932			543
544	78.93	89.967	88.294	80.268			544	74.468	92.553	90.426	90.426			544	75	85.417	83.333	83.333			544	47.059	76.471	58.824	54.412			544	61.538	66.154	60	66.154			544	76.923	73.077	74.176	51.099			544	42.373	61.017	44.068	49.153			544
545	78.261	89.632	86.622	79.933			545	73.404	90.426	87.234	87.234			545	77.083	93.75	87.5	87.5			545	54.412	86.765	69.118	63.235			545	76.923	83.077	76.923	78.462			545	80.22	75.824	76.923	50.549			545	50.847	83.051	50.847	62.712			545
546	79.264	90.301	88.294	80.936			546	78.723	94.681	94.681	92.553			546	77.083	91.667	85.417	85.417			546	64.706	89.706	79.412	75			546	86.154	90.769	81.538	90.769			546	75.824	69.231	71.429	49.451			546	33.898	72.881	35.593	50.847			546
547	78.595	90.635	86.957	78.93			547	62.766	90.426	89.362	85.106			547	64.583	77.083	75	75			547	50	86.765	72.059	64.706			547	78.462	81.538	75.385	78.462			547	77.473	72.527	74.176	52.747			547	33.898	61.017	35.593	42.373			547
548	77.258	88.963	86.957	78.93			548	73.404	90.426	90.426	90.426			548	81.25	87.5	83.333	83.333			548	63.235	85.294	77.941	72.059			548	84.615	89.231	84.615	87.692			548	67.033	63.187	63.736	46.154			548	54.237	74.576	55.932	64.407			548
549	80.268	90.635	88.294	80.936			549	69.149	88.298	87.234	85.106			549	79.167	87.5	87.5	87.5			549	50	83.824	66.176	60.294			549	81.538	86.154	78.462	86.154			549	69.231	63.187	63.736	47.802			549	62.712	76.271	66.102	67.797			549
550	72.91	87.625	84.95	74.247			550	72.34	87.234	87.234	85.106			550	75	83.333	79.167	79.167			550	57.353	88.235	69.118	67.647			550	83.077	87.692	80	86.154			550	78.022	71.978	73.626	53.297			550	49.153	69.492	52.542	55.932			550
551	78.261	91.973	89.298	78.595			551	56.383	85.106	81.915	80.851			551	89.583	93.75	89.583	89.583			551	50	82.353	64.706	60.294			551	72.308	76.923	69.231	73.846			551	77.473	73.077	74.176	57.143			551	55.932	66.102	57.627	59.322			551
552	81.605	92.642	90.97	82.943			552	70.213	91.489	90.426	88.298			552	75	83.333	81.25	81.25			552	51.471	83.824	64.706	60.294			552	75.385	80	69.231	76.923			552	81.868	78.571	80.22	54.396			552	37.288	64.407	37.288	49.153			552
553	79.264	91.639	88.294	80.936			553	70.213	94.681	92.553	89.362			553	77.083	83.333	79.167	79.167			553	60.294	95.588	77.941	70.588			553	86.154	87.692	81.538	87.692			553	73.077	65.934	68.681	46.703			553	49.153	69.492	50.847	57.627			553
554	76.589	93.311	90.97	77.926			554	70.213	91.489	91.489	90.426			554	77.083	89.583	83.333	83.333			554	41.176	85.294	63.235	51.471			554	70.769	76.923	64.615	73.846			554	82.418	79.67	80.22	59.89			554	47.458	76.271	47.458	61.017			554
555	78.595	89.632	87.291	80.268			555	70.213	89.362	88.298	87.234			555	81.25	91.667	83.333	83.333			555	47.059	80.882	55.882	55.882			555	72.308	81.538	67.692	81.538			555	74.176	69.231	70.33	51.099			555	54.237	71.186	55.932	61.017			555
556	80.602	91.973	89.298	82.274			556	73.404	93.617	93.617	92.553			556	79.167	87.5	81.25	81.25			556	60.294	82.353	75	69.118			556	87.692	87.692	86.154	87.692			556	78.022	70.879	71.429	48.352			556	54.237	74.576	54.237	62.712			556
557	78.93	90.97	88.963	79.599			557	71.277	89.362	88.298	88.298			557	75	83.333	79.167	79.167			557	57.353	94.118	70.588	67.647			557	86.154	92.308	83.077	90.769			557	74.176	67.582	69.78	48.901			557	45.763	66.102	45.763	54.237			557
558	79.599	90.97	90.301	80.602			558	74.468	93.617	91.489	89.362			558	75	87.5	83.333	83.333			558	52.941	85.294	72.059	66.176			558	83.077	86.154	83.077	86.154			558	78.571	71.978	72.527	46.154			558	45.763	72.881	49.153	61.017			558
559	76.589	89.967	86.622	77.592			559	67.021	91.489	90.426	89.362			559	77.083	87.5	79.167	79.167			559	44.118	85.294	64.706	57.353			559	76.923	80	69.231	78.462			559	71.429	67.582	68.681	49.451			559	47.458	76.271	50.847	55.932			559
560	81.605	91.304	89.298	82.943			560	75.532	93.617	93.617	93.617			560	72.917	83.333	79.167	79.167			560	51.471	82.353	67.647	58.824			560	73.846	80	72.308	78.462			560	69.231	65.385	67.033	50.549			560	42.373	67.797	44.068	52.542			560
561	77.926	89.632	87.96	80.936			561	70.213	90.426	90.426	90.426			561	83.333	87.5	83.333	83.333			561	52.941	76.471	64.706	61.765			561	76.923	76.923	73.846	76.923			561	79.67	74.725	76.374	58.791			561	50.847	71.186	54.237	61.017			561
562	76.254	89.632	86.622	78.261			562	68.085	88.298	88.298	88.298			562	75	93.75	89.583	89.583			562	55.882	79.412	69.118	66.176			562	76.923	81.538	75.385	80			562	73.077	69.231	69.78	48.901			562	44.068	77.966	45.763	54.237			562
563	76.923	90.301	86.957	78.93			563	75.532	87.234	86.17	85.106			563	77.083	91.667	85.417	85.417			563	50	83.824	67.647	64.706			563	75.385	80	70.769	80			563	78.571	74.725	75.824	53.297			563	47.458	71.186	49.153	57.627			563
564	74.916	88.963	85.284	76.254			564	69.149	89.362	89.362	89.362			564	77.083	85.417	85.417	85.417			564	48.529	77.941	60.294	58.824			564	72.308	76.923	67.692	73.846			564	71.978	69.231	69.78	50			564	37.288	57.627	38.983	42.373			564
565	80.602	92.308	89.967	81.271			565	65.957	90.426	90.426	89.362			565	77.083	83.333	83.333	83.333			565	39.706	75	57.353	47.059			565	70.769	78.462	66.154	78.462			565	79.121	74.176	75.275	52.198			565	45.763	62.712	49.153	52.542			565
566	82.274	92.642	91.304	83.612			566	60.638	86.17	82.979	81.915			566	77.083	87.5	83.333	83.333			566	42.647	77.941	60.294	51.471			566	69.231	72.308	67.692	72.308			566	80.769	77.473	78.022	56.593			566	49.153	71.186	50.847	61.017			566
567	77.592	90.301	87.96	79.933			567	70.213	91.489	91.489	91.489			567	77.083	81.25	79.167	79.167			567	50	82.353	69.118	57.353			567	81.538	81.538	73.846	81.538			567	76.923	72.527	73.077	54.945			567	54.237	69.492	54.237	59.322			567
568	80.936	91.639	90.635	81.94			568	70.213	91.489	90.426	89.362			568	79.167	100	93.75	93.75			568	60.294	92.647	70.588	70.588			568	73.846	86.154	72.308	81.538			568	70.879	67.033	69.231	49.451			568	54.237	83.051	55.932	62.712			568
569	79.264	90.97	89.632	81.271			569	74.468	90.426	90.426	88.298			569	72.917	85.417	81.25	81.25			569	50	88.235	66.176	61.765			569	70.769	76.923	67.692	75.385			569	69.78	65.934	65.934	47.802			569	42.373	71.186	44.068	54.237			569
570	83.278	94.314	91.639	85.284			570	62.766	90.426	87.234	84.043			570	79.167	91.667	85.417	85.417			570	48.529	75	55.882	54.412			570	66.154	76.923	64.615	70.769			570	78.022	73.626	74.725	48.352			570	59.322	76.271	59.322	62.712			570
571	79.599	93.98	89.632	80.602			571	72.34	91.489	90.426	90.426			571	75	89.583	87.5	87.5			571	54.412	86.765	63.235	61.765			571	70.769	83.077	67.692	78.462			571	71.978	68.132	68.681	47.802			571	35.593	71.186	38.983	52.542			571
572	76.589	92.308	88.294	77.926			572	78.723	93.617	93.617	92.553			572	81.25	91.667	87.5	87.5			572	44.118	82.353	67.647	58.824			572	80	81.538	72.308	81.538			572	72.527	66.484	67.033	51.099			572	40.678	66.102	42.373	54.237			572
573	76.589	90.97	87.96	78.595			573	67.021	92.553	91.489	90.426			573	77.083	87.5	85.417	85.417			573	47.059	82.353	61.765	60.294			573	80	81.538	72.308	81.538			573	74.176	69.231	70.879	52.747			573	45.763	64.407	47.458	54.237			573
574	74.247	87.291	85.953	75.251			574	69.149	88.298	87.234	82.979			574	83.333	87.5	87.5	87.5			574	55.882	88.235	70.588	64.706			574	80	87.692	78.462	86.154			574	73.626	69.231	69.231	50			574	57.627	71.186	61.017	66.102			574
575	76.254	92.642	89.298	77.926			575	73.404	91.489	91.489	91.489			575	79.167	87.5	81.25	81.25			575	54.412	83.824	73.529	66.176			575	78.462	81.538	78.462	80			575	71.429	68.132	69.231	52.747			575	55.932	76.271	55.932	62.712			575
576	77.592	89.298	87.291	78.261			576	70.213	94.681	91.489	91.489			576	81.25	89.583	89.583	89.583			576	58.824	83.824	72.059	67.647			576	84.615	89.231	78.462	89.231			576	70.879	65.934	68.132	46.154			576	50.847	72.881	50.847	62.712			576
577	81.94	90.97	88.629	82.943			577	67.021	88.298	88.298	88.298			577	77.083	91.667	83.333	83.333			577	55.882	83.824	66.176	63.235			577	80	81.538	72.308	81.538			577	74.176	71.429	72.527	45.604			577	50.847	74.576	54.237	59.322			577
578	75.585	90.635	88.294	77.926			578	71.277	90.426	90.426	89.362			578	79.167	91.667	89.583	89.583			578	41.176	79.412	54.412	51.471			578	70.769	75.385	64.615	72.308			578	78.571	73.077	74.176	52.198			578	52.542	71.186	54.237	61.017			578
579	74.582	91.304	88.963	76.589			579	71.277	88.298	87.234	85.106			579	72.917	87.5	75	75			579	51.471	82.353	66.176	55.882			579	76.923	83.077	72.308	81.538			579	73.077	70.879	70.879	52.198			579	47.458	71.186	49.153	59.322			579
580	80.268	93.645	89.967	81.605			580	60.638	88.298	87.234	87.234			580	85.417	95.833	93.75	93.75			580	48.529	79.412	63.235	60.294			580	73.846	78.462	70.769	76.923			580	71.429	67.582	68.681	50			580	57.627	77.966	59.322	64.407			580
581	73.913	87.96	86.622	76.254			581	70.213	93.617	93.617	90.426			581	81.25	93.75	89.583	89.583			581	47.059	77.941	67.647	58.824			581	73.846	76.923	70.769	76.923			581	76.923	68.681	71.429	50.549			581	55.932	77.966	59.322	62.712			581
582	80.268	93.311	90.97	82.609			582	56.383	81.915	79.787	78.723			582	79.167	87.5	85.417	85.417			582	47.059	88.235	61.765	54.412			582	80	84.615	69.231	83.077			582	75.824	70.33	71.978	50			582	40.678	66.102	42.373	50.847			582
583	80.602	91.304	89.298	81.605			583	68.085	90.426	89.362	88.298			583	75	85.417	79.167	79.167			583	39.706	80.882	61.765	51.471			583	72.308	78.462	72.308	76.923			583	70.879	69.231	69.231	53.846			583	49.153	67.797	50.847	55.932			583
584	78.261	90.301	89.632	79.599			584	62.766	90.426	90.426	88.298			584	83.333	93.75	89.583	89.583			584	47.059	76.471	57.353	52.941			584	73.846	80	67.692	78.462			584	70.879	63.736	66.484	42.857			584	52.542	72.881	52.542	59.322			584
585	76.923	91.639	88.963	77.592			585	72.34	92.553	90.426	90.426			585	79.167	91.667	81.25	81.25			585	48.529	80.882	60.294	55.882			585	67.692	72.308	63.077	69.231			585	74.725	70.879	72.527	57.692			585	44.068	72.881	45.763	57.627			585
586	76.254	88.963	86.957	77.926			586	71.277	93.617	93.617	92.553			586	72.917	87.5	79.167	79.167			586	51.471	88.235	79.412	70.588			586	84.615	87.692	84.615	87.692			586	69.78	65.934	65.934	40.659			586	52.542	77.966	54.237	62.712			586
587	78.595	92.642	90.635	79.264			587	75.532	93.617	93.617	92.553			587	68.75	75	72.917	72.917			587	60.294	85.294	72.059	67.647			587	83.077	87.692	76.923	84.615			587	80.22	73.626	75.824	50			587	38.983	54.237	40.678	45.763			587
588	77.926	91.304	90.301	78.93			588	72.34	94.681	94.681	93.617			588	70.833	79.167	75	75			588	45.588	75	58.824	47.059			588	66.154	69.231	64.615	66.154			588	73.626	68.132	69.78	47.253			588	45.763	59.322	47.458	50.847			588
589	76.923	89.967	86.957	79.264			589	64.894	87.234	85.106	81.915			589	75	87.5	83.333	83.333			589	52.941	80.882	67.647	61.765			589	78.462	81.538	75.385	81.538			589	71.978	67.582	69.231	48.901			589	59.322	77.966	61.017	64.407			589
590	77.592	91.973	88.629	80.602			590	72.34	92.553	90.426	89.362			590	81.25	87.5	85.417	85.417			590	55.882	82.353	67.647	64.706			590	76.923	80	70.769	76.923			590	82.967	78.022	78.571	46.703			590	50.847	69.492	52.542	59.322			590
591	80.602	90.97	88.294	81.605			591	63.83	92.553	90.426	87.234			591	83.333	93.75	89.583	89.583			591	55.882	80.882	69.118	66.176			591	80	83.077	80	81.538			591	75.824	72.527	73.077	52.747			591	50.847	76.271	54.237	61.017			591
592	80.268	91.973	89.967	80.936			592	64.894	88.298	87.234	87.234			592	66.667	89.583	81.25	81.25			592	45.588	77.941	63.235	61.765			592	72.308	75.385	72.308	72.308			592	79.67	74.725	74.725	46.703			592	44.068	72.881	44.068	50.847			592
593	78.93	89.967	88.294	79.264			593	75.532	93.617	92.553	92.553			593	79.167	89.583	83.333	83.333			593	55.882	83.824	75	70.588			593	83.077	83.077	81.538	83.077			593	72.527	66.484	68.681	49.451			593	59.322	79.661	59.322	66.102			593
594	80.268	90.635	88.963	82.609			594	75.532	91.489	91.489	90.426			594	81.25	85.417	85.417	85.417			594	48.529	83.824	64.706	60.294			594	69.231	75.385	69.231	73.846			594	75.824	72.527	73.077	47.802			594	52.542	71.186	57.627	59.322			594
595	82.274	93.645	90.635	83.278			595	69.149	88.298	87.234	86.17			595	83.333	93.75	91.667	91.667			595	55.882	83.824	73.529	69.118			595	80	80	76.923	80			595	70.879	65.385	65.934	43.956			595	45.763	77.966	50.847	59.322			595
596	84.615	94.314	93.645	85.284			596	62.766	86.17	84.043	84.043			596	79.167	87.5	85.417	85.417			596	45.588	77.941	67.647	58.824			596	81.538	83.077	78.462	81.538			596	67.582	63.736	64.286	48.901			596	64.407	74.576	66.102	66.102			596
597	77.258	88.629	86.622	77.926			597	62.766	85.106	82.979	81.915			597	79.167	89.583	83.333	83.333			597	52.941	85.294	66.176	66.176			597	70.769	75.385	69.231	73.846			597	69.78	67.582	67.582	46.703			597	47.458	66.102	47.458	54.237			597
598	79.933	91.304	89.967	81.271			598	67.021	86.17	86.17	85.106			598	75	83.333	77.083	77.083			598	48.529	88.235	70.588	64.706			598	80	86.154	80	83.077			598	67.033	63.187	63.187	44.505			598	44.068	72.881	45.763	54.237			598
599	79.264	90.97	88.294	80.268			599	77.66	91.489	90.426	89.362			599	79.167	91.667	87.5	87.5			599	48.529	82.353	66.176	58.824			599	69.231	75.385	67.692	72.308			599	74.725	65.385	65.934	45.604			599	40.678	69.492	44.068	52.542			599
600	77.258	89.632	87.625	78.93			600	62.766	87.234	85.106	82.979			600	72.917	85.417	85.417	85.417			600	52.941	91.176	79.412	73.529			600	86.154	89.231	84.615	87.692			600	76.923	69.78	72.527	49.451			600	50.847	74.576	50.847	52.542			600
601	79.933	91.304	88.963	80.602			601	65.957	86.17	85.106	81.915			601	70.833	85.417	79.167	79.167			601	52.941	86.765	69.118	61.765			601	78.462	81.538	75.385	81.538			601	74.176	67.033	67.582	47.802			601	55.932	77.966	55.932	62.712			601
602	81.271	91.973	89.632	82.609			602	64.894	89.362	88.298	87.234			602	85.417	93.75	87.5	87.5			602	60.294	82.353	69.118	66.176			602	76.923	80	73.846	76.923			602	76.374	71.429	71.978	51.099			602	59.322	76.271	61.017	66.102			602
603	79.264	88.963	87.625	80.602			603	64.894	86.17	84.043	82.979			603	72.917	83.333	79.167	79.167			603	41.176	82.353	61.765	54.412			603	70.769	78.462	64.615	76.923			603	77.473	72.527	74.176	44.505			603	47.458	69.492	49.153	55.932			603
604	76.923	90.97	87.291	78.595			604	70.213	91.489	91.489	91.489			604	70.833	83.333	81.25	81.25			604	45.588	83.824	67.647	55.882			604	84.615	86.154	81.538	86.154			604	75.275	72.527	73.077	50.549			604	50.847	72.881	54.237	59.322			604
605	80.268	90.635	87.96	81.605			605	76.596	90.426	87.234	87.234			605	75	85.417	81.25	81.25			605	50	86.765	73.529	66.176			605	80	84.615	78.462	83.077			605	74.725	69.78	69.78	48.901			605	37.288	62.712	37.288	47.458			605
606	77.926	91.639	88.629	79.264			606	71.277	89.362	87.234	87.234			606	83.333	91.667	87.5	87.5			606	51.471	82.353	64.706	63.235			606	72.308	78.462	70.769	76.923			606	71.429	65.385	67.582	46.703			606	54.237	72.881	54.237	61.017			606
607	74.916	91.304	89.632	76.589			607	73.404	90.426	90.426	89.362			607	72.917	87.5	77.083	77.083			607	50	89.706	73.529	64.706			607	87.692	92.308	83.077	90.769			607	75.275	70.879	72.527	48.901			607	52.542	74.576	54.237	55.932			607
608	80.936	91.639	89.967	82.609			608	65.957	93.617	93.617	91.489			608	77.083	91.667	83.333	83.333			608	51.471	77.941	67.647	61.765			608	75.385	78.462	73.846	75.385			608	76.923	72.527	74.176	52.747			608	57.627	77.966	57.627	61.017			608
609	79.264	92.977	90.301	81.271			609	62.766	90.426	88.298	84.043			609	77.083	83.333	79.167	79.167			609	47.059	86.765	64.706	61.765			609	80	84.615	75.385	83.077			609	81.319	75.824	76.923	52.198			609	47.458	62.712	49.153	52.542			609
610	80.936	92.642	91.304	81.94			610	63.83	91.489	87.234	84.043			610	79.167	87.5	81.25	81.25			610	51.471	77.941	63.235	55.882			610	75.385	76.923	72.308	75.385			610	80.769	75.275	77.473	56.593			610	55.932	67.797	57.627	61.017			610
611	79.264	94.314	91.973	79.933			611	70.213	92.553	91.489	89.362			611	89.583	91.667	89.583	89.583			611	58.824	85.294	75	67.647			611	81.538	84.615	76.923	83.077			611	73.077	68.132	69.231	45.055			611	59.322	72.881	62.712	67.797			611
612	75.585	88.294	85.619	76.923			612	71.277	94.681	91.489	90.426			612	77.083	89.583	83.333	83.333			612	57.353	91.176	77.941	70.588			612	81.538	87.692	80	86.154			612	77.473	71.978	72.527	59.341			612	47.458	66.102	50.847	54.237			612
613	78.261	91.304	89.632	80.936			613	69.149	90.426	89.362	89.362			613	70.833	83.333	79.167	79.167			613	48.529	91.176	69.118	60.294			613	72.308	80	69.231	80			613	70.33	65.385	66.484	54.396			613	49.153	61.017	49.153	49.153			613
614	81.605	91.973	89.632	83.278			614	76.596	98.936	98.936	98.936			614	66.667	79.167	72.917	72.917			614	45.588	75	61.765	54.412			614	70.769	75.385	69.231	75.385			614	75.824	69.231	70.879	46.154			614	45.763	69.492	45.763	50.847			614
615	80.268	92.308	88.963	80.936			615	69.149	87.234	87.234	86.17			615	72.917	87.5	83.333	83.333			615	50	85.294	63.235	57.353			615	72.308	80	67.692	78.462			615	70.33	66.484	68.132	50			615	52.542	76.271	54.237	62.712			615
616	81.94	93.98	91.973	84.95			616	63.83	88.298	88.298	85.106			616	70.833	87.5	83.333	83.333			616	51.471	85.294	70.588	61.765			616	80	84.615	78.462	83.077			616	77.473	70.879	71.429	48.352			616	45.763	64.407	47.458	52.542			616
617	76.923	91.304	88.629	78.595			617	70.213	94.681	92.553	92.553			617	79.167	87.5	85.417	85.417			617	50	86.765	66.176	58.824			617	75.385	81.538	72.308	78.462			617	76.923	71.978	72.527	48.352			617	49.153	77.966	52.542	61.017			617
618	78.595	92.977	88.963	80.936			618	71.277	87.234	87.234	87.234			618	75	85.417	83.333	83.333			618	54.412	77.941	67.647	61.765			618	76.923	81.538	72.308	80			618	75.275	70.879	71.978	46.703			618	40.678	66.102	44.068	54.237			618
619	80.936	93.98	91.304	82.609			619	70.213	87.234	86.17	82.979			619	77.083	85.417	81.25	81.25			619	63.235	85.294	77.941	70.588			619	84.615	86.154	84.615	84.615			619	74.725	70.879	72.527	53.297			619	49.153	74.576	50.847	59.322			619
620	77.592	89.632	87.291	78.93			620	76.596	88.298	87.234	86.17			620	79.167	83.333	83.333	83.333			620	45.588	77.941	64.706	52.941			620	73.846	76.923	69.231	75.385			620	71.429	64.286	66.484	47.802			620	47.458	67.797	49.153	57.627			620
621	76.923	90.635	87.96	77.926			621	70.213	94.681	94.681	92.553			621	79.167	85.417	81.25	81.25			621	52.941	86.765	67.647	67.647			621	73.846	78.462	73.846	76.923			621	76.374	70.33	71.429	47.802			621	47.458	69.492	49.153	59.322			621
622	81.271	93.98	90.97	82.943			622	64.894	89.362	88.298	87.234			622	77.083	85.417	81.25	81.25			622	47.059	80.882	58.824	52.941			622	72.308	73.846	66.154	72.308			622	76.923	73.626	74.176	52.747			622	61.017	71.186	61.017	61.017			622
623	77.926	90.301	87.96	79.599			623	63.83	85.106	85.106	85.106			623	83.333	87.5	87.5	87.5			623	47.059	73.529	55.882	51.471			623	69.231	73.846	64.615	73.846			623	79.67	73.077	75.275	52.198			623	54.237	74.576	54.237	67.797			623
624	76.923	88.963	86.622	77.926			624	64.894	91.489	89.362	88.298			624	85.417	89.583	87.5	87.5			624	48.529	79.412	60.294	55.882			624	73.846	75.385	69.231	75.385			624	72.527	69.231	69.231	54.396			624	61.017	71.186	61.017	64.407			624
625	79.599	90.635	89.632	80.602			625	65.957	89.362	88.298	88.298			625	75	83.333	79.167	79.167			625	51.471	86.765	70.588	61.765			625	80	83.077	76.923	83.077			625	75.824	68.132	69.78	51.648			625	50.847	66.102	50.847	54.237			625
626	77.926	91.973	88.294	78.93			626	58.511	85.106	84.043	82.979			626	83.333	89.583	87.5	87.5			626	50	82.353	64.706	57.353			626	73.846	75.385	69.231	75.385			626	78.022	72.527	73.626	42.857			626	52.542	71.186	52.542	62.712			626
627	77.592	87.625	86.288	79.264			627	72.34	91.489	91.489	88.298			627	79.167	85.417	85.417	85.417			627	47.059	80.882	69.118	55.882			627	76.923	81.538	73.846	81.538			627	73.077	67.033	68.132	45.055			627	49.153	72.881	49.153	62.712			627
628	77.926	90.97	88.629	78.93			628	68.085	89.362	88.298	86.17			628	77.083	89.583	81.25	81.25			628	57.353	85.294	69.118	67.647			628	80	84.615	76.923	84.615			628	77.473	71.429	73.626	52.747			628	52.542	71.186	54.237	59.322			628
629	75.92	88.294	85.953	76.589			629	70.213	89.362	89.362	87.234			629	77.083	83.333	79.167	79.167			629	52.941	82.353	66.176	63.235			629	76.923	83.077	72.308	80			629	84.066	78.571	80.22	59.341			629	40.678	61.017	42.373	47.458			629
630	79.264	92.308	89.967	80.268			630	68.085	88.298	88.298	86.17			630	83.333	89.583	89.583	89.583			630	48.529	83.824	63.235	60.294			630	73.846	81.538	67.692	81.538			630	74.176	71.429	71.978	52.198			630	54.237	67.797	54.237	57.627			630
631	77.592	90.635	88.294	79.933			631	68.085	89.362	87.234	84.043			631	70.833	81.25	79.167	79.167			631	50	79.412	61.765	58.824			631	72.308	78.462	69.231	73.846			631	75.824	71.978	74.176	59.341			631	44.068	62.712	44.068	52.542			631
632	76.923	90.97	88.629	78.595			632	68.085	89.362	86.17	85.106			632	56.25	72.917	64.583	64.583			632	36.765	73.529	61.765	51.471			632	69.231	70.769	64.615	70.769			632	74.176	69.78	70.33	47.802			632	22.034	54.237	23.729	33.898			632
633	78.595	91.973	88.629	79.933			633	71.277	90.426	90.426	90.426			633	70.833	79.167	79.167	79.167			633	54.412	86.765	70.588	66.176			633	75.385	80	73.846	80			633	78.022	73.077	73.626	49.451			633	35.593	62.712	37.288	44.068			633
634	78.93	88.629	86.622	80.268			634	62.766	93.617	91.489	87.234			634	75	85.417	79.167	79.167			634	38.235	83.824	66.176	51.471			634	76.923	83.077	69.231	81.538			634	82.418	76.923	78.571	57.692			634	45.763	69.492	45.763	52.542			634
635	78.261	91.304	89.298	79.933			635	70.213	95.745	94.681	92.553			635	79.167	91.667	87.5	87.5			635	51.471	79.412	63.235	60.294			635	75.385	76.923	72.308	76.923			635	76.374	71.978	72.527	54.396			635	52.542	71.186	54.237	61.017			635
636	79.264	92.308	89.967	80.936			636	65.957	90.426	90.426	89.362			636	75	87.5	81.25	81.25			636	42.647	72.059	58.824	51.471			636	64.615	69.231	63.077	67.692			636	80.22	77.473	78.022	57.143			636	61.017	77.966	62.712	66.102			636
637	79.599	92.308	88.629	80.936			637	74.468	87.234	85.106	85.106			637	77.083	87.5	81.25	81.25			637	52.941	83.824	67.647	60.294			637	72.308	81.538	70.769	81.538			637	76.374	68.681	69.78	47.802			637	45.763	72.881	47.458	59.322			637
638	77.592	89.967	89.298	79.599			638	69.149	88.298	87.234	82.979			638	77.083	81.25	81.25	81.25			638	47.059	79.412	61.765	55.882			638	67.692	70.769	67.692	70.769			638	75.824	69.78	70.33	45.055			638	47.458	64.407	49.153	55.932			638
639	75.585	88.294	83.278	76.254			639	62.766	90.426	90.426	89.362			639	79.167	87.5	79.167	79.167			639	54.412	80.882	70.588	66.176			639	81.538	83.077	78.462	83.077			639	75.824	70.879	71.978	52.198			639	55.932	74.576	57.627	64.407			639
640	74.916	91.304	88.294	76.254			640	76.596	87.234	87.234	84.043			640	70.833	83.333	79.167	79.167			640	47.059	83.824	73.529	64.706			640	75.385	80	73.846	80			640	73.626	70.879	71.429	55.495			640	49.153	71.186	50.847	57.627			640
641	79.933	91.639	88.294	80.602			641	67.021	89.362	88.298	87.234			641	72.917	83.333	75	75			641	57.353	89.706	73.529	70.588			641	81.538	86.154	78.462	86.154			641	75.275	70.879	71.978	50			641	49.153	67.797	50.847	55.932			641
642	78.93	90.97	88.629	79.933			642	73.404	90.426	90.426	88.298			642	81.25	91.667	83.333	83.333			642	52.941	79.412	63.235	57.353			642	72.308	81.538	69.231	78.462			642	73.077	70.33	71.429	51.648			642	55.932	76.271	55.932	62.712			642
643	77.592	89.632	87.291	78.595			643	64.894	91.489	89.362	86.17			643	77.083	85.417	81.25	81.25			643	47.059	86.765	64.706	60.294			643	69.231	73.846	66.154	70.769			643	78.022	76.374	77.473	52.747			643	47.458	67.797	47.458	57.627			643
644	77.592	89.632	87.291	79.264			644	63.83	89.362	88.298	87.234			644	77.083	77.083	77.083	77.083			644	52.941	85.294	69.118	66.176			644	76.923	84.615	76.923	83.077			644	73.626	69.78	69.78	50			644	52.542	64.407	55.932	59.322			644
645	75.251	89.298	85.953	76.254			645	73.404	94.681	94.681	93.617			645	58.333	79.167	66.667	66.667			645	41.176	88.235	63.235	55.882			645	72.308	80	72.308	78.462			645	79.67	74.176	75.824	54.396			645	33.898	64.407	35.593	44.068			645
646	78.261	91.304	90.301	80.602			646	68.085	92.553	88.298	87.234			646	70.833	79.167	70.833	70.833			646	38.235	79.412	60.294	50			646	75.385	81.538	70.769	80			646	75.824	70.879	72.527	52.198			646	50.847	67.797	52.542	55.932			646
647	77.258	88.629	84.95	78.93			647	71.277	92.553	92.553	92.553			647	75	81.25	79.167	79.167			647	51.471	86.765	77.941	69.118			647	86.154	87.692	86.154	86.154			647	75.824	71.429	73.626	50			647	45.763	69.492	45.763	55.932			647
648	77.926	93.645	91.639	78.93			648	67.021	86.17	86.17	85.106			648	77.083	91.667	87.5	87.5			648	39.706	86.765	63.235	57.353			648	72.308	78.462	66.154	76.923			648	73.626	67.582	69.231	46.703			648	47.458	69.492	47.458	52.542			648
649	79.599	93.311	91.304	80.602			649	71.277	91.489	90.426	87.234			649	85.417	93.75	91.667	91.667			649	57.353	82.353	69.118	63.235			649	76.923	83.077	75.385	81.538			649	75.275	69.78	70.33	47.802			649	61.017	77.966	62.712	67.797			649
650	78.595	90.97	88.963	79.599			650	68.085	88.298	87.234	86.17			650	81.25	87.5	87.5	87.5			650	54.412	83.824	64.706	58.824			650	72.308	83.077	70.769	81.538			650	76.923	70.879	71.429	54.945			650	55.932	71.186	55.932	62.712			650
651	76.923	89.967	86.957	78.261			651	74.468	87.234	85.106	84.043			651	72.917	85.417	79.167	79.167			651	57.353	85.294	79.412	70.588			651	83.077	83.077	81.538	83.077			651	76.374	71.978	73.077	56.044			651	50.847	72.881	52.542	59.322			651
652	79.599	92.308	89.298	80.268			652	68.085	88.298	88.298	86.17			652	77.083	93.75	91.667	91.667			652	42.647	83.824	60.294	55.882			652	70.769	80	66.154	75.385			652	74.176	69.231	70.33	53.846			652	55.932	79.661	57.627	59.322			652
653	82.609	94.314	93.311	83.946			653	67.021	91.489	90.426	89.362			653	75	77.083	77.083	77.083			653	41.176	86.765	63.235	55.882			653	75.385	78.462	73.846	75.385			653	76.374	72.527	73.077	47.253			653	42.373	55.932	44.068	50.847			653
654	81.605	92.308	90.301	82.943			654	75.532	91.489	91.489	89.362			654	79.167	87.5	83.333	83.333			654	39.706	76.471	55.882	50			654	66.154	70.769	60	67.692			654	75.824	69.231	70.879	47.802			654	42.373	69.492	42.373	52.542			654
655	79.933	89.632	88.294	80.936			655	72.34	89.362	88.298	87.234			655	68.75	85.417	75	75			655	47.059	88.235	67.647	58.824			655	73.846	80	70.769	76.923			655	73.077	67.582	68.132	49.451			655	47.458	67.797	47.458	54.237			655
656	71.572	89.967	86.288	72.91			656	70.213	87.234	87.234	87.234			656	79.167	85.417	83.333	83.333			656	52.941	85.294	69.118	60.294			656	75.385	78.462	73.846	76.923			656	79.121	74.176	76.374	56.593			656	49.153	71.186	50.847	55.932			656
657	76.589	90.635	87.96	79.599			657	77.66	92.553	92.553	92.553			657	68.75	89.583	79.167	79.167			657	47.059	86.765	75	63.235			657	78.462	86.154	75.385	81.538			657	71.978	68.132	68.132	47.802			657	38.983	74.576	40.678	47.458			657
658	82.274	92.642	90.301	82.609			658	72.34	92.553	90.426	89.362			658	75	85.417	79.167	79.167			658	47.059	80.882	60.294	55.882			658	72.308	75.385	67.692	72.308			658	74.176	70.879	72.527	49.451			658	52.542	61.017	52.542	54.237			658
659	76.254	86.957	83.278	77.258			659	75.532	93.617	93.617	93.617			659	70.833	83.333	79.167	79.167			659	54.412	89.706	70.588	61.765			659	76.923	78.462	73.846	78.462			659	73.626	64.286	67.582	49.451			659	47.458	67.797	47.458	50.847			659
660	76.589	89.632	88.629	77.926			660	73.404	89.362	89.362	89.362			660	77.083	89.583	81.25	81.25			660	50	85.294	66.176	60.294			660	73.846	80	70.769	78.462			660	76.374	70.33	70.879	52.198			660	50.847	69.492	54.237	59.322			660
661	78.261	93.98	91.639	80.602			661	61.702	82.979	80.851	78.723			661	75	87.5	87.5	87.5			661	51.471	83.824	67.647	63.235			661	78.462	83.077	75.385	80			661	76.923	70.879	71.429	48.352			661	55.932	77.966	59.322	64.407			661
662	82.943	91.639	89.967	83.612			662	69.149	94.681	94.681	94.681			662	60.417	79.167	75	75			662	54.412	80.882	67.647	60.294			662	76.923	83.077	75.385	76.923			662	75.824	70.879	72.527	48.901			662	42.373	64.407	44.068	47.458			662
663	80.602	89.967	88.629	81.271			663	70.213	89.362	88.298	86.17			663	70.833	93.75	91.667	91.667			663	52.941	86.765	67.647	66.176			663	73.846	81.538	72.308	75.385			663	71.429	69.231	69.231	51.099			663	40.678	69.492	40.678	44.068			663
664	75.92	89.967	87.96	76.589			664	74.468	89.362	88.298	86.17			664	77.083	87.5	81.25	81.25			664	50	89.706	69.118	58.824			664	73.846	80	70.769	78.462			664	68.681	61.538	63.187	39.011			664	49.153	67.797	50.847	55.932			664
665	79.264	91.639	88.963	79.933			665	77.66	94.681	93.617	93.617			665	75	81.25	77.083	77.083			665	52.941	80.882	61.765	55.882			665	73.846	76.923	70.769	75.385			665	75.275	69.78	72.527	51.099			665	40.678	66.102	45.763	55.932			665
666	78.261	88.629	87.625	79.933			666	73.404	92.553	91.489	88.298			666	77.083	85.417	83.333	83.333			666	50	83.824	69.118	63.235			666	78.462	81.538	76.923	81.538			666	76.923	71.429	71.429	54.396			666	49.153	77.966	49.153	62.712			666
667	78.261	92.642	89.967	80.936			667	67.021	87.234	85.106	84.043			667	77.083	87.5	81.25	81.25			667	51.471	80.882	61.765	60.294			667	72.308	76.923	69.231	73.846			667	76.923	68.681	70.879	50.549			667	47.458	69.492	50.847	52.542			667
668	76.254	89.298	86.622	77.592			668	68.085	90.426	89.362	87.234			668	79.167	87.5	87.5	87.5			668	52.941	83.824	73.529	63.235			668	81.538	84.615	81.538	84.615			668	76.923	74.176	74.725	50.549			668	40.678	67.797	42.373	52.542			668
669	79.933	93.98	91.973	81.605			669	68.085	89.362	87.234	86.17			669	79.167	87.5	85.417	85.417			669	50	80.882	61.765	57.353			669	73.846	80	67.692	78.462			669	76.374	70.879	72.527	54.945			669	54.237	71.186	55.932	62.712			669
670	78.595	92.308	88.963	79.933			670	76.596	92.553	92.553	92.553			670	81.25	87.5	87.5	87.5			670	58.824	88.235	72.059	64.706			670	78.462	83.077	76.923	83.077			670	76.923	71.429	71.978	47.253			670	42.373	67.797	45.763	54.237			670
671	80.936	91.973	89.967	82.274			671	67.021	85.106	82.979	80.851			671	83.333	89.583	87.5	87.5			671	52.941	86.765	67.647	63.235			671	76.923	86.154	73.846	81.538			671	75.275	69.78	70.879	50			671	45.763	64.407	45.763	54.237			671
672	78.261	91.973	88.629	78.93			672	68.085	88.298	88.298	86.17			672	85.417	89.583	89.583	89.583			672	52.941	79.412	63.235	57.353			672	75.385	83.077	69.231	81.538			672	76.374	72.527	74.176	52.747			672	49.153	69.492	49.153	61.017			672
673	78.261	93.645	90.97	79.264			673	60.638	82.979	79.787	78.723			673	77.083	85.417	81.25	81.25			673	57.353	80.882	70.588	61.765			673	86.154	86.154	84.615	86.154			673	80.22	76.374	77.473	58.791			673	52.542	74.576	52.542	61.017			673
674	77.926	90.635	87.291	79.264			674	65.957	85.106	84.043	80.851			674	72.917	87.5	81.25	81.25			674	45.588	79.412	64.706	60.294			674	75.385	78.462	72.308	75.385			674	76.374	71.978	74.176	49.451			674	50.847	77.966	54.237	59.322			674
675	78.93	90.97	88.629	79.933			675	58.511	85.106	84.043	82.979			675	66.667	89.583	83.333	83.333			675	42.647	82.353	69.118	61.765			675	76.923	80	75.385	76.923			675	76.923	73.626	73.626	48.901			675	42.373	72.881	42.373	50.847			675
676	76.923	90.301	87.625	77.926			676	61.702	90.426	89.362	89.362			676	79.167	85.417	85.417	85.417			676	54.412	86.765	72.059	63.235			676	76.923	84.615	75.385	80			676	80.22	75.275	75.275	56.593			676	54.237	71.186	57.627	61.017			676
677	74.247	90.301	87.96	76.254			677	62.766	86.17	86.17	86.17			677	81.25	83.333	81.25	81.25			677	50	89.706	70.588	60.294			677	78.462	84.615	76.923	81.538			677	76.374	69.78	71.429	52.198			677	55.932	71.186	57.627	67.797			677
678	78.595	88.629	86.622	79.599			678	62.766	84.043	84.043	82.979			678	77.083	93.75	87.5	87.5			678	47.059	79.412	60.294	57.353			678	73.846	80	70.769	76.923			678	80.22	76.374	76.923	56.044			678	49.153	77.966	50.847	54.237			678
679	76.923	89.298	87.291	77.592			679	59.574	86.17	86.17	85.106			679	77.083	89.583	87.5	87.5			679	51.471	85.294	72.059	69.118			679	87.692	90.769	84.615	89.231			679	79.121	73.626	75.824	47.802			679	47.458	77.966	52.542	62.712			679
680	77.926	89.967	87.625	78.261			680	72.34	91.489	91.489	91.489			680	81.25	85.417	83.333	83.333			680	52.941	83.824	67.647	63.235			680	76.923	84.615	75.385	80			680	76.374	68.132	71.429	50.549			680	50.847	69.492	50.847	55.932			680
681	79.264	92.308	90.97	79.599			681	62.766	85.106	81.915	80.851			681	77.083	89.583	83.333	83.333			681	44.118	80.882	52.941	50			681	72.308	81.538	63.077	78.462			681	79.67	74.176	75.275	50			681	47.458	66.102	50.847	54.237			681
682	79.264	91.304	89.967	80.602			682	67.021	90.426	89.362	88.298			682	75	85.417	85.417	85.417			682	55.882	86.765	75	67.647			682	81.538	87.692	81.538	84.615			682	72.527	66.484	67.582	40.11			682	50.847	66.102	50.847	52.542			682
683	78.261	90.301	88.629	80.602			683	72.34	87.234	85.106	85.106			683	87.5	93.75	89.583	89.583			683	50	85.294	61.765	58.824			683	69.231	75.385	64.615	73.846			683	76.374	73.626	73.626	50			683	59.322	74.576	61.017	66.102			683
684	77.592	90.635	88.294	79.264			684	68.085	90.426	90.426	90.426			684	72.917	85.417	81.25	81.25			684	55.882	86.765	77.941	69.118			684	84.615	86.154	84.615	84.615			684	75.824	70.33	71.978	53.846			684	54.237	72.881	57.627	61.017			684
685	76.589	90.635	87.96	77.592			685	62.766	86.17	85.106	85.106			685	81.25	91.667	83.333	83.333			685	63.235	92.647	79.412	72.059			685	81.538	90.769	81.538	86.154			685	76.374	73.626	73.626	57.143			685	55.932	83.051	55.932	64.407			685
686	78.261	90.97	88.963	79.599			686	65.957	91.489	91.489	91.489			686	81.25	87.5	83.333	83.333			686	52.941	83.824	72.059	69.118			686	81.538	84.615	78.462	84.615			686	80.22	74.176	75.824	52.198			686	50.847	67.797	52.542	57.627			686
687	77.258	92.308	88.294	78.261			687	64.894	89.362	88.298	86.17			687	70.833	85.417	79.167	79.167			687	54.412	94.118	73.529	66.176			687	78.462	87.692	78.462	81.538			687	80.769	76.374	76.374	53.297			687	49.153	69.492	49.153	57.627			687
688	78.261	90.635	89.298	78.93			688	62.766	86.17	85.106	85.106			688	75	85.417	79.167	79.167			688	50	89.706	77.941	64.706			688	87.692	89.231	80	89.231			688	75.275	70.879	71.429	47.253			688	45.763	66.102	49.153	55.932			688
689	75.251	91.639	88.294	77.258			689	74.468	96.809	96.809	96.809			689	72.917	85.417	81.25	81.25			689	55.882	86.765	70.588	63.235			689	83.077	90.769	78.462	89.231			689	75.824	73.626	73.626	52.198			689	54.237	69.492	54.237	55.932			689
690	74.916	91.639	89.632	76.254			690	72.34	92.553	92.553	92.553			690	68.75	89.583	85.417	85.417			690	58.824	91.176	72.059	70.588			690	84.615	86.154	81.538	86.154			690	73.077	65.934	68.132	53.846			690	42.373	81.356	45.763	47.458			690
691	76.923	89.967	86.288	78.261			691	67.021	89.362	89.362	88.298			691	75	83.333	81.25	81.25			691	41.176	82.353	61.765	55.882			691	78.462	80	75.385	80			691	75.275	70.879	73.077	53.297			691	45.763	67.797	49.153	52.542			691
692	77.926	92.308	90.301	78.595			692	72.34	93.617	92.553	92.553			692	81.25	93.75	87.5	87.5			692	42.647	79.412	61.765	55.882			692	69.231	76.923	66.154	73.846			692	71.429	64.286	65.934	45.604			692	45.763	69.492	45.763	52.542			692
693	77.592	89.298	87.291	77.926			693	71.277	89.362	88.298	87.234			693	81.25	89.583	87.5	87.5			693	54.412	77.941	63.235	60.294			693	72.308	75.385	72.308	73.846			693	73.077	67.582	68.132	52.747			693	52.542	76.271	55.932	61.017			693
694	78.261	89.967	87.291	79.264			694	61.702	89.362	88.298	88.298			694	77.083	81.25	81.25	81.25			694	48.529	79.412	60.294	54.412			694	73.846	81.538	72.308	78.462			694	75.824	70.879	73.077	50			694	52.542	72.881	55.932	61.017			694
695	78.93	89.967	88.629	80.602			695	67.021	86.17	86.17	86.17			695	75	87.5	85.417	85.417			695	51.471	89.706	73.529	64.706			695	80	84.615	78.462	83.077			695	78.571	72.527	74.176	54.945			695	49.153	72.881	49.153	54.237			695
696	80.936	90.97	89.632	81.94			696	72.34	87.234	87.234	86.17			696	81.25	91.667	91.667	91.667			696	50	82.353	64.706	60.294			696	75.385	80	73.846	76.923			696	71.429	68.132	68.132	46.154			696	44.068	76.271	44.068	62.712			696
697	78.93	92.642	87.625	79.599			697	70.213	90.426	88.298	88.298			697	77.083	95.833	87.5	87.5			697	57.353	85.294	72.059	66.176			697	80	83.077	75.385	81.538			697	74.725	67.033	68.681	45.604			697	45.763	81.356	49.153	57.627			697
698	80.268	90.97	89.632	80.936			698	68.085	93.617	93.617	90.426			698	72.917	85.417	81.25	81.25			698	51.471	85.294	67.647	60.294			698	80	87.692	75.385	86.154			698	78.022	68.681	71.429	48.901			698	54.237	69.492	54.237	57.627			698
699	78.595	92.977	89.632	80.268			699	61.702	85.106	85.106	85.106			699	83.333	91.667	89.583	89.583			699	52.941	86.765	67.647	61.765			699	81.538	86.154	72.308	84.615			699	73.077	67.582	68.132	50.549			699	52.542	71.186	59.322	64.407			699
700	77.592	90.97	89.967	79.264			700	57.447	85.106	84.043	81.915			700	83.333	95.833	91.667	91.667			700	48.529	82.353	61.765	60.294			700	75.385	80	69.231	78.462			700	78.571	73.626	74.176	45.604			700	45.763	66.102	45.763	49.153			700
701	76.254	91.304	89.967	77.926			701	65.957	93.617	90.426	90.426			701	77.083	95.833	91.667	91.667			701	47.059	82.353	63.235	58.824			701	73.846	78.462	69.231	76.923			701	78.022	72.527	73.077	52.747			701	47.458	69.492	47.458	50.847			701
702	81.271	91.304	88.629	82.609			702	59.574	89.362	89.362	88.298			702	75	89.583	85.417	85.417			702	47.059	76.471	61.765	57.353			702	69.231	73.846	67.692	70.769			702	80.22	76.374	77.473	53.846			702	50.847	79.661	52.542	55.932			702
703	75.92	89.632	87.625	76.923			703	73.404	90.426	90.426	89.362			703	75	85.417	77.083	77.083			703	60.294	94.118	79.412	76.471			703	87.692	90.769	84.615	90.769			703	70.33	63.736	64.835	41.209			703	45.763	77.966	47.458	61.017			703
704	77.926	91.304	88.963	78.595			704	76.596	94.681	93.617	92.553			704	81.25	85.417	83.333	83.333			704	50	80.882	66.176	58.824			704	70.769	75.385	69.231	72.308			704	78.022	72.527	74.176	58.242			704	47.458	66.102	50.847	59.322			704
705	75.251	87.625	83.946	75.585			705	71.277	89.362	89.362	89.362			705	85.417	93.75	91.667	91.667			705	55.882	86.765	67.647	64.706			705	75.385	81.538	69.231	80			705	69.78	63.736	63.736	44.505			705	52.542	74.576	54.237	62.712			705
706	78.595	88.294	87.625	80.268			706	72.34	94.681	91.489	90.426			706	72.917	95.833	91.667	91.667			706	42.647	80.882	61.765	55.882			706	67.692	72.308	64.615	70.769			706	78.022	75.824	77.473	54.396			706	33.898	64.407	35.593	47.458			706
707	76.923	88.629	87.625	77.592			707	60.638	86.17	85.106	85.106			707	75	83.333	81.25	81.25			707	47.059	83.824	70.588	61.765			707	81.538	84.615	78.462	83.077			707	76.923	75.275	75.275	54.945			707	49.153	64.407	49.153	55.932			707
708	77.926	90.635	87.96	78.595			708	72.34	92.553	92.553	91.489			708	79.167	87.5	85.417	85.417			708	55.882	88.235	69.118	66.176			708	75.385	81.538	73.846	78.462			708	73.626	67.033	67.582	47.253			708	52.542	74.576	52.542	66.102			708
709	74.582	88.294	85.619	75.92			709	73.404	91.489	91.489	91.489			709	79.167	89.583	89.583	89.583			709	50	86.765	72.059	60.294			709	81.538	84.615	78.462	84.615			709	71.429	64.835	67.033	52.747			709	64.407	76.271	64.407	66.102			709
710	75.92	92.977	90.97	78.261			710	63.83	88.298	88.298	86.17			710	79.167	87.5	85.417	85.417			710	51.471	80.882	63.235	60.294			710	78.462	83.077	72.308	80			710	74.725	70.879	71.978	53.846			710	45.763	67.797	45.763	55.932			710
711	78.261	91.639	89.298	79.599			711	73.404	92.553	90.426	90.426			711	85.417	93.75	91.667	91.667			711	57.353	79.412	69.118	66.176			711	76.923	80	75.385	80			711	76.923	71.429	72.527	52.747			711	57.627	77.966	59.322	66.102			711
712	76.254	87.96	83.946	76.589			712	72.34	92.553	91.489	90.426			712	70.833	85.417	81.25	81.25			712	48.529	88.235	66.176	60.294			712	76.923	80	75.385	80			712	71.429	67.033	68.132	51.648			712	42.373	61.017	44.068	44.068			712
713	74.582	88.963	86.957	76.254			713	68.085	94.681	94.681	93.617			713	64.583	85.417	77.083	77.083			713	42.647	83.824	60.294	54.412			713	66.154	72.308	66.154	69.231			713	81.319	76.923	77.473	53.297			713	37.288	66.102	37.288	42.373			713
714	80.936	93.311	90.635	82.274			714	68.085	88.298	88.298	85.106			714	77.083	85.417	85.417	85.417			714	41.176	72.059	52.941	45.588			714	63.077	69.231	63.077	69.231			714	73.077	69.231	70.879	51.099			714	47.458	67.797	50.847	59.322			714
715	81.605	92.977	90.97	82.943			715	69.149	94.681	93.617	92.553			715	70.833	83.333	75	75			715	39.706	82.353	69.118	57.353			715	78.462	81.538	75.385	81.538			715	78.571	71.978	72.527	49.451			715	44.068	62.712	45.763	52.542			715
716	75.585	89.967	85.619	77.258			716	72.34	89.362	88.298	88.298			716	72.917	85.417	81.25	81.25			716	50	91.176	67.647	60.294			716	76.923	83.077	73.846	80			716	71.429	67.033	67.582	43.407			716	37.288	62.712	44.068	47.458			716
717	75.251	88.294	85.619	76.923			717	70.213	92.553	92.553	91.489			717	87.5	93.75	91.667	91.667			717	51.471	86.765	73.529	66.176			717	78.462	86.154	76.923	84.615			717	73.077	68.132	68.132	51.648			717	61.017	81.356	62.712	69.492			717
718	79.264	92.977	90.301	81.605			718	71.277	91.489	90.426	88.298			718	72.917	87.5	77.083	77.083			718	42.647	79.412	58.824	52.941			718	69.231	78.462	64.615	78.462			718	71.978	65.934	67.582	40.659			718	35.593	62.712	37.288	45.763			718
719	78.93	91.973	88.963	80.268			719	64.894	89.362	89.362	87.234			719	70.833	81.25	70.833	70.833			719	45.588	83.824	69.118	60.294			719	78.462	80	75.385	80			719	73.077	69.231	69.78	51.099			719	49.153	66.102	49.153	54.237			719
720	78.261	94.649	89.632	79.933			720	65.957	92.553	90.426	90.426			720	85.417	89.583	87.5	87.5			720	60.294	82.353	66.176	64.706			720	73.846	78.462	72.308	78.462			720	76.374	71.978	72.527	59.89			720	61.017	74.576	61.017	67.797			720
721	79.933	94.314	90.97	81.271			721	70.213	94.681	93.617	93.617			721	81.25	89.583	85.417	85.417			721	54.412	85.294	73.529	66.176			721	80	81.538	78.462	80			721	70.879	67.582	68.681	46.703			721	47.458	71.186	49.153	59.322			721
722	76.589	88.294	85.953	77.592			722	73.404	91.489	91.489	91.489			722	79.167	87.5	83.333	83.333			722	45.588	83.824	63.235	55.882			722	80	84.615	76.923	84.615			722	77.473	69.78	71.978	50			722	49.153	67.797	49.153	59.322			722
723	80.602	91.304	90.97	81.605			723	69.149	91.489	90.426	90.426			723	77.083	85.417	81.25	81.25			723	52.941	86.765	76.471	66.176			723	83.077	84.615	83.077	84.615			723	72.527	68.132	69.231	47.802			723	45.763	72.881	45.763	57.627			723
724	77.592	90.97	89.967	80.268			724	65.957	84.043	82.979	80.851			724	79.167	93.75	93.75	93.75			724	52.941	88.235	64.706	63.235			724	75.385	84.615	64.615	81.538			724	71.978	64.835	65.385	48.352			724	44.068	74.576	52.542	54.237			724
725	83.278	91.639	89.632	83.946			725	70.213	91.489	91.489	91.489			725	72.917	85.417	83.333	83.333			725	57.353	89.706	75	67.647			725	89.231	93.846	84.615	92.308			725	71.978	64.286	65.934	47.253			725	44.068	67.797	47.458	52.542			725
726	80.602	92.642	90.97	82.609			726	74.468	93.617	93.617	92.553			726	79.167	85.417	83.333	83.333			726	52.941	88.235	66.176	63.235			726	78.462	83.077	70.769	83.077			726	77.473	71.429	72.527	54.945			726	50.847	71.186	52.542	57.627			726
727	78.93	90.97	89.632	80.602			727	67.021	95.745	94.681	90.426			727	58.333	81.25	75	75			727	33.824	70.588	51.471	45.588			727	61.538	69.231	56.923	69.231			727	74.176	69.231	69.231	50			727	40.678	61.017	40.678	44.068			727
728	78.595	90.97	87.96	79.599			728	73.404	90.426	88.298	88.298			728	79.167	85.417	83.333	83.333			728	45.588	85.294	60.294	57.353			728	69.231	73.846	63.077	72.308			728	78.571	71.978	73.077	50.549			728	47.458	66.102	47.458	54.237			728
729	79.264	90.635	89.298	80.268			729	71.277	92.553	91.489	91.489			729	70.833	87.5	87.5	87.5			729	55.882	86.765	75	69.118			729	84.615	87.692	83.077	86.154			729	84.615	81.319	81.319	59.341			729	45.763	71.186	45.763	52.542			729
730	77.592	86.288	84.95	78.595			730	70.213	89.362	86.17	86.17			730	83.333	93.75	89.583	89.583			730	60.294	86.765	67.647	66.176			730	78.462	87.692	70.769	84.615			730	79.121	74.725	75.824	55.495			730	55.932	77.966	55.932	64.407			730
731	82.609	93.645	91.304	83.612			731	68.085	91.489	91.489	89.362			731	85.417	93.75	93.75	93.75			731	51.471	83.824	70.588	64.706			731	81.538	81.538	76.923	81.538			731	75.275	65.934	67.033	48.901			731	61.017	83.051	62.712	67.797			731
732	77.592	91.639	89.632	79.264			732	70.213	90.426	90.426	89.362			732	75	81.25	81.25	81.25			732	44.118	80.882	58.824	51.471			732	64.615	64.615	64.615	64.615			732	74.176	70.33	70.33	54.945			732	44.068	61.017	44.068	50.847			732
733	77.592	90.97	88.629	79.599			733	73.404	90.426	90.426	89.362			733	66.667	79.167	77.083	77.083			733	54.412	89.706	70.588	60.294			733	83.077	90.769	78.462	87.692			733	72.527	69.231	70.33	53.297			733	40.678	64.407	42.373	52.542			733
734	78.595	93.311	89.298	81.605			734	73.404	90.426	90.426	90.426			734	87.5	93.75	91.667	91.667			734	57.353	77.941	63.235	61.765			734	72.308	76.923	70.769	75.385			734	76.923	71.429	71.978	53.846			734	61.017	81.356	62.712	72.881			734
735	78.595	90.635	88.294	79.264			735	67.021	87.234	86.17	86.17			735	75	85.417	79.167	79.167			735	60.294	86.765	73.529	69.118			735	83.077	87.692	80	84.615			735	72.527	69.78	70.33	53.297			735	52.542	71.186	54.237	62.712			735
736	80.936	92.308	90.635	81.94			736	69.149	89.362	87.234	86.17			736	77.083	85.417	83.333	83.333			736	45.588	82.353	60.294	54.412			736	75.385	83.077	72.308	80			736	71.978	68.132	69.78	52.198			736	49.153	66.102	52.542	57.627			736
737	78.595	92.977	89.967	79.933			737	65.957	87.234	86.17	82.979			737	72.917	81.25	79.167	79.167			737	58.824	86.765	67.647	64.706			737	72.308	76.923	72.308	75.385			737	83.516	77.473	79.67	47.253			737	52.542	67.797	55.932	57.627			737
738	75.92	88.963	86.957	76.589			738	58.511	82.979	81.915	79.787			738	77.083	87.5	87.5	87.5			738	48.529	82.353	67.647	60.294			738	78.462	83.077	75.385	81.538			738	71.429	64.835	65.385	44.505			738	52.542	69.492	55.932	59.322			738
739	80.602	92.977	90.301	81.605			739	78.723	96.809	95.745	95.745			739	83.333	93.75	87.5	87.5			739	45.588	80.882	60.294	55.882			739	69.231	73.846	63.077	73.846			739	74.725	69.231	69.78	52.198			739	52.542	67.797	55.932	59.322			739
740	76.923	89.298	87.291	77.592			740	76.596	92.553	91.489	91.489			740	85.417	89.583	89.583	89.583			740	54.412	83.824	67.647	61.765			740	73.846	80	67.692	78.462			740	73.626	67.582	69.231	50			740	49.153	76.271	54.237	64.407			740
741	78.261	91.639	87.625	78.261			741	64.894	90.426	90.426	89.362			741	83.333	93.75	89.583	89.583			741	55.882	86.765	73.529	66.176			741	84.615	89.231	83.077	87.692			741	70.33	67.582	67.582	45.604			741	61.017	81.356	62.712	69.492			741
742	75.92	91.973	88.963	76.589			742	73.404	93.617	92.553	92.553			742	79.167	91.667	83.333	83.333			742	52.941	86.765	70.588	66.176			742	80	84.615	75.385	81.538			742	69.78	67.033	67.033	50.549			742	49.153	71.186	50.847	52.542			742
743	80.602	93.311	91.973	82.943			743	67.021	86.17	86.17	84.043			743	77.083	89.583	85.417	85.417			743	45.588	83.824	63.235	60.294			743	75.385	78.462	67.692	78.462			743	74.176	69.78	70.879	52.198			743	49.153	67.797	52.542	55.932			743
744	81.271	91.639	88.629	81.94			744	65.957	88.298	86.17	86.17			744	83.333	95.833	93.75	93.75			744	61.765	85.294	77.941	73.529			744	86.154	87.692	84.615	87.692			744	72.527	68.681	69.231	47.253			744	61.017	83.051	62.712	66.102			744
745	80.936	92.642	92.308	82.274			745	73.404	91.489	91.489	89.362			745	83.333	89.583	87.5	87.5			745	52.941	85.294	67.647	60.294			745	80	83.077	70.769	81.538			745	73.626	66.484	68.681	46.154			745	47.458	72.881	50.847	64.407			745
746	81.605	92.308	89.967	82.609			746	74.468	91.489	91.489	90.426			746	70.833	85.417	79.167	79.167			746	45.588	92.647	69.118	61.765			746	78.462	84.615	72.308	81.538			746	71.978	67.582	69.231	43.956			746	32.203	61.017	32.203	40.678			746
747	76.589	89.967	86.622	79.264			747	60.638	89.362	86.17	84.043			747	79.167	89.583	85.417	85.417			747	47.059	80.882	67.647	58.824			747	72.308	81.538	70.769	75.385			747	76.374	71.429	72.527	50.549			747	47.458	71.186	50.847	59.322			747
748	79.264	90.301	88.629	81.271			748	74.468	92.553	92.553	92.553			748	68.75	79.167	75	75			748	44.118	88.235	66.176	52.941			748	73.846	80	70.769	76.923			748	72.527	70.879	71.429	46.154			748	37.288	59.322	38.983	44.068			748
749	80.602	91.973	89.632	81.605			749	62.766	81.915	81.915	80.851			749	85.417	97.917	91.667	91.667			749	50	86.765	61.765	58.824			749	76.923	80	67.692	76.923			749	73.077	70.879	70.879	48.901			749	50.847	74.576	50.847	59.322			749
750	80.936	91.973	89.967	81.605			750	67.021	91.489	91.489	90.426			750	79.167	93.75	87.5	87.5			750	61.765	80.882	73.529	69.118			750	81.538	84.615	81.538	83.077			750	75.824	69.231	70.879	45.055			750	50.847	76.271	54.237	57.627			750
751	79.933	89.298	87.96	79.933			751	64.894	93.617	90.426	87.234			751	70.833	85.417	75	75			751	44.118	85.294	69.118	60.294			751	81.538	83.077	81.538	83.077			751	74.176	70.879	71.429	51.099			751	45.763	69.492	47.458	55.932			751
752	80.936	93.645	90.97	83.612			752	67.021	86.17	86.17	84.043			752	68.75	77.083	72.917	72.917			752	52.941	91.176	69.118	61.765			752	80	81.538	76.923	81.538			752	74.176	68.681	70.879	44.505			752	37.288	54.237	42.373	45.763			752
753	75.251	92.642	90.97	78.261			753	69.149	92.553	90.426	89.362			753	85.417	93.75	89.583	89.583			753	48.529	85.294	70.588	63.235			753	76.923	81.538	73.846	80			753	79.121	75.275	76.923	56.593			753	57.627	76.271	57.627	64.407			753
754	80.602	92.642	89.298	81.94			754	64.894	91.489	90.426	89.362			754	79.167	87.5	87.5	87.5			754	58.824	89.706	70.588	67.647			754	75.385	81.538	72.308	78.462			754	77.473	73.077	74.176	56.044			754	57.627	72.881	59.322	64.407			754
755	80.936	90.97	88.629	82.609			755	75.532	93.617	92.553	90.426			755	66.667	81.25	72.917	72.917			755	45.588	80.882	67.647	58.824			755	78.462	81.538	73.846	80			755	71.978	67.582	68.681	50.549			755	42.373	59.322	42.373	45.763			755
756	80.268	91.973	90.301	81.271			756	73.404	91.489	91.489	89.362			756	79.167	95.833	89.583	89.583			756	47.059	83.824	69.118	63.235			756	76.923	81.538	76.923	78.462			756	71.429	67.582	68.132	48.352			756	45.763	81.356	45.763	55.932			756
757	74.916	86.957	85.284	75.92			757	62.766	87.234	87.234	87.234			757	85.417	91.667	87.5	87.5			757	55.882	79.412	69.118	66.176			757	78.462	81.538	78.462	80			757	73.626	69.78	71.978	51.648			757	57.627	76.271	57.627	62.712			757
758	78.595	91.639	88.963	79.264			758	68.085	93.617	90.426	88.298			758	87.5	91.667	89.583	89.583			758	58.824	85.294	69.118	66.176			758	81.538	84.615	76.923	83.077			758	73.077	68.132	68.132	50			758	57.627	71.186	57.627	61.017			758
759	79.264	90.635	89.632	79.933			759	69.149	93.617	91.489	91.489			759	75	85.417	79.167	79.167			759	52.941	89.706	66.176	60.294			759	78.462	83.077	73.846	81.538			759	78.022	72.527	74.176	55.495			759	44.068	69.492	47.458	54.237			759
760	81.605	92.977	89.298	82.274			760	75.532	94.681	94.681	92.553			760	81.25	89.583	87.5	87.5			760	44.118	82.353	61.765	52.941			760	70.769	80	66.154	80			760	74.176	68.681	71.429	50.549			760	44.068	67.797	44.068	49.153			760
761	79.933	92.308	90.97	82.274			761	64.894	88.298	88.298	86.17			761	75	85.417	83.333	83.333			761	54.412	88.235	70.588	64.706			761	75.385	76.923	70.769	76.923			761	76.923	72.527	73.077	52.198			761	55.932	77.966	62.712	62.712			761
762	80.602	91.304	90.301	81.94			762	67.021	88.298	85.106	82.979			762	77.083	87.5	77.083	77.083			762	52.941	88.235	76.471	67.647			762	84.615	89.231	81.538	89.231			762	72.527	68.681	69.231	48.901			762	42.373	76.271	45.763	59.322			762
763	75.92	88.629	85.284	77.258			763	70.213	87.234	87.234	87.234			763	83.333	85.417	83.333	83.333			763	61.765	88.235	72.059	69.118			763	78.462	87.692	76.923	86.154			763	74.176	68.681	69.78	50			763	57.627	74.576	57.627	66.102			763
764	74.916	90.301	88.294	77.592			764	62.766	86.17	84.043	82.979			764	79.167	85.417	85.417	85.417			764	51.471	82.353	64.706	57.353			764	80	84.615	72.308	83.077			764	82.967	78.571	79.67	52.198			764	55.932	69.492	55.932	62.712			764
765	78.93	91.639	89.298	80.602			765	72.34	94.681	93.617	92.553			765	85.417	91.667	89.583	89.583			765	51.471	85.294	66.176	58.824			765	78.462	84.615	75.385	80			765	73.077	68.681	68.681	49.451			765	55.932	74.576	59.322	62.712			765
766	83.278	93.98	90.635	84.615			766	69.149	92.553	92.553	89.362			766	70.833	81.25	79.167	79.167			766	44.118	82.353	60.294	52.941			766	67.692	78.462	64.615	75.385			766	78.571	74.176	75.824	50			766	49.153	61.017	49.153	52.542			766
767	76.923	93.98	90.301	78.93			767	69.149	91.489	91.489	88.298			767	85.417	93.75	89.583	89.583			767	55.882	83.824	69.118	66.176			767	78.462	86.154	75.385	80			767	79.67	72.527	73.077	56.593			767	52.542	74.576	52.542	66.102			767
768	76.923	89.298	86.622	77.258			768	75.532	92.553	92.553	92.553			768	62.5	87.5	83.333	83.333			768	41.176	82.353	63.235	55.882			768	72.308	80	70.769	76.923			768	74.725	71.429	72.527	49.451			768	44.068	71.186	45.763	45.763			768
769	76.923	89.632	87.625	77.592			769	67.021	92.553	90.426	90.426			769	87.5	93.75	91.667	91.667			769	54.412	82.353	67.647	61.765			769	72.308	78.462	72.308	75.385			769	78.022	72.527	73.626	50.549			769	57.627	74.576	57.627	64.407			769
770	77.926	89.967	87.625	78.93			770	64.894	88.298	87.234	85.106			770	77.083	87.5	87.5	87.5			770	52.941	82.353	70.588	66.176			770	76.923	83.077	76.923	81.538			770	74.176	74.176	74.176	57.692			770	35.593	67.797	38.983	49.153			770
771	77.592	92.977	90.635	78.93			771	74.468	90.426	89.362	88.298			771	75	83.333	79.167	79.167			771	48.529	85.294	67.647	58.824			771	80	83.077	75.385	83.077			771	71.429	65.385	65.934	50			771	44.068	62.712	47.458	52.542			771
772	74.582	87.96	85.953	75.585			772	75.532	90.426	90.426	90.426			772	81.25	93.75	91.667	91.667			772	57.353	88.235	73.529	70.588			772	78.462	83.077	76.923	81.538			772	69.78	66.484	67.033	45.604			772	52.542	76.271	52.542	64.407			772
773	80.602	92.308	89.632	81.271			773	71.277	89.362	87.234	86.17			773	75	83.333	79.167	79.167			773	50	80.882	63.235	60.294			773	73.846	78.462	72.308	78.462			773	71.978	63.736	63.736	45.055			773	44.068	69.492	47.458	59.322			773
774	82.609	93.98	92.642	83.946			774	63.83	87.234	85.106	84.043			774	77.083	87.5	87.5	87.5			774	48.529	79.412	63.235	57.353			774	73.846	76.923	69.231	75.385			774	74.176	70.33	70.879	45.055			774	44.068	71.186	49.153	59.322			774
775	81.271	92.308	90.635	81.94			775	65.957	89.362	88.298	86.17			775	89.583	93.75	91.667	91.667			775	55.882	77.941	66.176	60.294			775	73.846	76.923	72.308	76.923			775	78.022	74.725	75.824	54.396			775	69.492	74.576	69.492	71.186			775
776	77.926	92.977	90.301	78.93			776	61.702	86.17	86.17	86.17			776	83.333	91.667	87.5	87.5			776	54.412	82.353	69.118	64.706			776	80	83.077	78.462	83.077			776	78.022	72.527	73.626	56.593			776	61.017	77.966	62.712	67.797			776
777	79.264	89.632	87.96	79.933			777	68.085	87.234	86.17	86.17			777	72.917	89.583	87.5	87.5			777	47.059	77.941	60.294	57.353			777	70.769	73.846	69.231	73.846			777	84.615	80.22	82.967	57.692			777	50.847	71.186	52.542	55.932			777
778	79.933	91.639	89.632	80.268			778	61.702	87.234	85.106	84.043			778	79.167	95.833	93.75	93.75			778	42.647	77.941	66.176	60.294			778	72.308	76.923	70.769	76.923			778	74.725	69.231	70.33	49.451			778	47.458	76.271	54.237	57.627			778
779	80.268	95.987	93.98	80.268			779	69.149	90.426	87.234	86.17			779	68.75	81.25	72.917	72.917			779	47.059	86.765	66.176	58.824			779	78.462	81.538	70.769	80			779	79.121	75.275	76.374	56.044			779	42.373	57.627	42.373	45.763			779
780	79.264	90.301	87.625	79.599			780	68.085	90.426	89.362	87.234			780	87.5	97.917	93.75	93.75			780	54.412	88.235	69.118	63.235			780	78.462	86.154	75.385	81.538			780	72.527	68.132	69.231	47.802			780	55.932	84.746	55.932	59.322			780
781	80.602	88.963	87.291	82.274			781	63.83	92.553	91.489	91.489			781	81.25	91.667	87.5	87.5			781	45.588	76.471	64.706	57.353			781	80	84.615	75.385	84.615			781	75.824	69.78	70.879	50			781	47.458	74.576	52.542	59.322			781
782	76.589	88.294	85.953	77.592			782	68.085	92.553	91.489	89.362			782	79.167	89.583	83.333	83.333			782	54.412	76.471	63.235	58.824			782	72.308	75.385	69.231	75.385			782	78.022	75.824	76.374	57.143			782	45.763	62.712	45.763	47.458			782
783	77.258	92.308	88.629	78.261			783	70.213	88.298	85.106	84.043			783	77.083	89.583	83.333	83.333			783	57.353	83.824	67.647	64.706			783	75.385	78.462	72.308	78.462			783	80.769	73.626	75.824	52.198			783	62.712	71.186	62.712	62.712			783
784	79.264	92.308	88.963	81.94			784	60.638	89.362	87.234	87.234			784	85.417	93.75	89.583	89.583			784	54.412	80.882	61.765	57.353			784	69.231	75.385	69.231	75.385			784	81.319	76.923	78.571	54.396			784	50.847	81.356	55.932	64.407			784
785	78.93	91.973	88.629	79.933			785	65.957	86.17	85.106	85.106			785	87.5	91.667	89.583	89.583			785	58.824	85.294	69.118	69.118			785	80	83.077	76.923	83.077			785	79.121	73.077	75.824	53.297			785	55.932	76.271	57.627	66.102			785
786	72.575	88.629	85.619	75.251			786	70.213	88.298	87.234	86.17			786	85.417	93.75	91.667	91.667			786	54.412	77.941	63.235	61.765			786	75.385	81.538	70.769	78.462			786	77.473	70.33	71.978	50.549			786	55.932	74.576	59.322	66.102			786
787	76.923	90.635	87.96	78.261			787	68.085	91.489	88.298	88.298			787	70.833	87.5	77.083	77.083			787	48.529	85.294	64.706	58.824			787	78.462	81.538	72.308	81.538			787	78.022	71.978	73.626	56.593			787	49.153	64.407	49.153	50.847			787
788	77.592	89.298	88.294	78.93			788	73.404	95.745	95.745	94.681			788	72.917	85.417	81.25	81.25			788	48.529	88.235	64.706	55.882			788	73.846	76.923	70.769	76.923			788	66.484	62.637	63.736	46.703			788	49.153	66.102	49.153	49.153			788
789	80.268	92.642	90.301	81.605			789	75.532	94.681	94.681	93.617			789	77.083	87.5	83.333	83.333			789	48.529	88.235	64.706	58.824			789	73.846	81.538	72.308	76.923			789	68.681	62.088	64.286	46.154			789	49.153	69.492	50.847	61.017			789
790	74.582	91.973	89.967	76.589			790	64.894	81.915	80.851	79.787			790	83.333	89.583	83.333	83.333			790	51.471	76.471	58.824	54.412			790	70.769	76.923	67.692	73.846			790	76.374	71.429	72.527	52.198			790	52.542	66.102	52.542	59.322			790
791	77.258	90.301	88.294	79.264			791	67.021	90.426	90.426	90.426			791	66.667	83.333	79.167	79.167			791	50	85.294	67.647	61.765			791	76.923	83.077	75.385	81.538			791	72.527	68.681	69.78	46.154			791	35.593	67.797	35.593	52.542			791
792	76.923	89.298	86.288	77.926			792	71.277	93.617	92.553	92.553			792	83.333	91.667	87.5	87.5			792	58.824	86.765	69.118	64.706			792	80	86.154	76.923	84.615			792	75.275	72.527	73.077	54.396			792	47.458	79.661	49.153	59.322			792
793	77.592	89.298	86.957	77.926			793	69.149	89.362	87.234	84.043			793	81.25	91.667	89.583	89.583			793	58.824	92.647	76.471	69.118			793	81.538	86.154	78.462	84.615			793	79.121	70.879	70.879	53.297			793	47.458	74.576	47.458	57.627			793
794	77.926	89.632	88.963	79.599			794	73.404	90.426	89.362	88.298			794	81.25	87.5	85.417	85.417			794	66.176	91.176	72.059	70.588			794	80	83.077	76.923	83.077			794	70.33	64.835	66.484	43.407			794	61.017	72.881	61.017	66.102			794
795	79.599	88.963	87.291	81.271			795	71.277	90.426	89.362	88.298			795	79.167	83.333	83.333	83.333			795	47.059	85.294	60.294	55.882			795	70.769	76.923	64.615	73.846			795	73.077	68.681	70.33	49.451			795	50.847	66.102	50.847	59.322			795
796	81.271	92.308	89.967	82.943			796	72.34	90.426	89.362	87.234			796	77.083	93.75	87.5	87.5			796	54.412	85.294	60.294	58.824			796	67.692	73.846	67.692	70.769			796	76.923	70.33	73.077	47.802			796	40.678	67.797	42.373	50.847			796
797	76.254	90.301	87.625	79.599			797	77.66	92.553	91.489	89.362			797	68.75	87.5	83.333	83.333			797	45.588	76.471	60.294	57.353			797	67.692	73.846	63.077	72.308			797	71.978	67.033	67.582	49.451			797	45.763	71.186	45.763	52.542			797
798	75.585	91.639	89.632	76.923			798	67.021	89.362	89.362	89.362			798	75	83.333	83.333	83.333			798	48.529	77.941	69.118	63.235			798	72.308	75.385	72.308	75.385			798	76.374	71.978	73.077	48.352			798	42.373	62.712	44.068	54.237			798
799	79.933	89.298	86.957	81.271			799	65.957	89.362	88.298	88.298			799	79.167	93.75	93.75	93.75			799	54.412	83.824	67.647	61.765			799	75.385	83.077	72.308	81.538			799	75.824	72.527	72.527	52.747			799	50.847	74.576	52.542	61.017			799
800	81.605	89.967	88.629	83.612			800	68.085	89.362	89.362	88.298			800	93.75	97.917	93.75	93.75			800	55.882	75	61.765	60.294			800	70.769	75.385	70.769	73.846			800	80.22	73.626	75.275	56.044			800	62.712	79.661	64.407	72.881			800
801	79.264	91.304	87.96	79.933			801	78.723	87.234	87.234	87.234			801	83.333	93.75	91.667	91.667			801	63.235	89.706	82.353	75			801	89.231	90.769	86.154	89.231			801	75.275	68.681	69.78	49.451			801	64.407	88.136	67.797	72.881			801
802	77.258	88.963	87.625	77.926			802	64.894	91.489	90.426	89.362			802	83.333	100	87.5	87.5			802	58.824	82.353	67.647	64.706			802	75.385	80	70.769	78.462			802	78.022	74.176	75.824	58.242			802	54.237	77.966	54.237	61.017			802
803	78.93	92.977	91.639	79.933			803	64.894	90.426	87.234	85.106			803	81.25	93.75	87.5	87.5			803	60.294	88.235	69.118	66.176			803	81.538	84.615	75.385	83.077			803	71.429	67.033	68.681	45.604			803	37.288	66.102	38.983	49.153			803
804	80.602	91.304	88.294	80.936			804	64.894	89.362	87.234	85.106			804	89.583	95.833	91.667	91.667			804	57.353	85.294	70.588	67.647			804	80	83.077	78.462	83.077			804	77.473	73.626	74.176	56.593			804	61.017	81.356	64.407	69.492			804
805	80.268	93.645	90.97	82.274			805	60.638	86.17	84.043	82.979			805	87.5	89.583	87.5	87.5			805	54.412	85.294	72.059	60.294			805	78.462	86.154	78.462	84.615			805	73.626	69.78	70.33	50			805	67.797	79.661	67.797	72.881			805
806	79.599	91.304	88.629	80.602			806	71.277	96.809	94.681	93.617			806	72.917	87.5	81.25	81.25			806	47.059	76.471	55.882	51.471			806	66.154	73.846	60	69.231			806	78.571	71.429	74.176	54.396			806	44.068	61.017	47.458	49.153			806
807	80.268	89.632	88.294	81.605			807	68.085	94.681	93.617	92.553			807	75	87.5	85.417	85.417			807	47.059	76.471	63.235	58.824			807	75.385	76.923	70.769	75.385			807	79.121	74.176	74.176	56.044			807	52.542	69.492	52.542	55.932			807
808	78.93	92.977	90.301	80.602			808	67.021	90.426	88.298	88.298			808	68.75	87.5	81.25	81.25			808	48.529	82.353	64.706	57.353			808	70.769	78.462	69.231	75.385			808	77.473	71.429	74.176	48.352			808	45.763	62.712	45.763	49.153			808
809	77.592	92.308	90.97	79.264			809	72.34	90.426	90.426	90.426			809	77.083	89.583	83.333	83.333			809	61.765	85.294	69.118	66.176			809	72.308	83.077	70.769	81.538			809	75.824	68.681	71.978	48.901			809	45.763	62.712	45.763	52.542			809
810	77.592	92.308	89.298	79.599			810	75.532	91.489	90.426	90.426			810	64.583	83.333	70.833	70.833			810	45.588	80.882	64.706	52.941			810	72.308	75.385	66.154	72.308			810	80.22	75.275	75.824	56.044			810	47.458	67.797	49.153	50.847			810
811	78.261	93.311	91.973	79.933			811	71.277	91.489	91.489	88.298			811	79.167	85.417	83.333	83.333			811	51.471	83.824	66.176	61.765			811	80	81.538	75.385	81.538			811	71.429	65.385	65.934	47.802			811	44.068	69.492	45.763	57.627			811
812	77.258	89.967	88.629	78.261			812	68.085	90.426	89.362	86.17			812	75	85.417	81.25	81.25			812	57.353	83.824	70.588	69.118			812	76.923	78.462	70.769	78.462			812	77.473	73.626	75.824	50.549			812	45.763	64.407	47.458	52.542			812
813	79.264	88.629	87.96	81.271			813	76.596	95.745	94.681	93.617			813	70.833	89.583	83.333	83.333			813	47.059	76.471	61.765	54.412			813	73.846	76.923	70.769	76.923			813	78.022	74.176	74.176	53.846			813	47.458	69.492	47.458	52.542			813
814	75.585	87.96	82.943	75.92			814	75.532	92.553	91.489	91.489			814	81.25	89.583	87.5	87.5			814	50	79.412	64.706	57.353			814	69.231	76.923	69.231	75.385			814	73.626	70.879	71.429	46.703			814	49.153	72.881	50.847	55.932			814
815	78.595	89.632	87.291	80.268			815	63.83	90.426	87.234	86.17			815	66.667	77.083	68.75	68.75			815	48.529	79.412	67.647	54.412			815	78.462	84.615	76.923	83.077			815	78.571	74.725	75.824	51.648			815	40.678	59.322	42.373	47.458			815
816	76.254	89.298	87.625	77.258			816	73.404	90.426	89.362	88.298			816	72.917	85.417	77.083	77.083			816	47.059	91.176	67.647	57.353			816	78.462	83.077	73.846	81.538			816	77.473	74.725	75.275	56.044			816	44.068	69.492	45.763	50.847			816
817	75.251	89.632	87.96	78.261			817	68.085	88.298	88.298	87.234			817	81.25	85.417	83.333	83.333			817	47.059	85.294	69.118	60.294			817	80	84.615	80	81.538			817	80.22	76.923	78.022	57.143			817	54.237	74.576	54.237	62.712			817
818	80.268	91.304	89.298	81.605			818	67.021	87.234	84.043	84.043			818	72.917	87.5	85.417	85.417			818	52.941	83.824	67.647	63.235			818	72.308	75.385	70.769	73.846			818	74.176	70.33	70.879	50			818	47.458	67.797	50.847	55.932			818
819	80.602	93.98	91.304	81.605			819	73.404	88.298	88.298	87.234			819	81.25	93.75	91.667	91.667			819	48.529	79.412	58.824	54.412			819	73.846	76.923	66.154	73.846			819	73.626	69.231	69.78	47.253			819	42.373	71.186	44.068	55.932			819
820	75.251	89.632	88.294	77.258			820	75.532	94.681	93.617	92.553			820	77.083	87.5	83.333	83.333			820	58.824	88.235	69.118	63.235			820	84.615	87.692	72.308	87.692			820	82.418	79.121	80.22	55.495			820	40.678	64.407	40.678	49.153			820
821	73.579	91.304	87.96	75.92			821	64.894	89.362	89.362	88.298			821	68.75	75	70.833	70.833			821	52.941	76.471	69.118	57.353			821	76.923	80	73.846	80			821	75.275	67.582	68.132	46.154			821	44.068	61.017	45.763	52.542			821
822	73.913	90.635	86.957	75.92			822	67.021	86.17	85.106	85.106			822	85.417	91.667	89.583	89.583			822	54.412	83.824	73.529	69.118			822	81.538	83.077	80	83.077			822	74.176	70.879	71.978	54.945			822	59.322	81.356	61.017	71.186			822
823	78.261	90.635	87.625	79.264			823	73.404	92.553	91.489	89.362			823	81.25	91.667	89.583	89.583			823	47.059	82.353	63.235	58.824			823	75.385	78.462	72.308	76.923			823	76.923	71.978	74.176	58.791			823	57.627	72.881	57.627	61.017			823
824	78.93	91.639	89.967	80.268			824	67.021	92.553	92.553	91.489			824	62.5	79.167	70.833	70.833			824	41.176	80.882	63.235	54.412			824	73.846	80	72.308	78.462			824	81.868	75.275	76.374	54.945			824	35.593	64.407	35.593	45.763			824
825	75.585	89.632	86.957	76.923			825	71.277	89.362	89.362	88.298			825	64.583	83.333	75	75			825	55.882	83.824	73.529	67.647			825	83.077	83.077	83.077	83.077			825	76.374	73.077	73.077	54.396			825	40.678	72.881	45.763	54.237			825
826	79.599	92.977	88.294	80.936			826	71.277	93.617	92.553	92.553			826	81.25	89.583	85.417	85.417			826	50	82.353	66.176	60.294			826	75.385	80	72.308	80			826	78.022	75.275	75.824	54.945			826	44.068	71.186	47.458	57.627			826
827	78.93	91.973	88.963	80.268			827	77.66	92.553	92.553	92.553			827	75	89.583	85.417	85.417			827	50	86.765	73.529	63.235			827	81.538	86.154	76.923	84.615			827	69.231	66.484	67.033	50			827	52.542	72.881	52.542	57.627			827
828	76.254	88.629	86.288	78.261			828	61.702	86.17	85.106	84.043			828	83.333	87.5	85.417	85.417			828	54.412	80.882	72.059	63.235			828	81.538	87.692	78.462	86.154			828	76.923	69.231	69.78	51.648			828	57.627	74.576	59.322	66.102			828
829	77.592	92.308	89.967	79.264			829	71.277	91.489	90.426	90.426			829	64.583	81.25	81.25	81.25			829	55.882	89.706	73.529	61.765			829	76.923	86.154	76.923	81.538			829	75.275	69.231	70.879	51.099			829	44.068	72.881	45.763	52.542			829
830	74.247	91.639	88.963	75.585			830	67.021	82.979	82.979	82.979			830	81.25	91.667	85.417	85.417			830	51.471	86.765	67.647	66.176			830	76.923	83.077	72.308	81.538			830	75.275	69.78	70.879	47.802			830	40.678	66.102	42.373	52.542			830
831	77.592	90.635	87.291	78.595			831	65.957	90.426	89.362	88.298			831	79.167	91.667	83.333	83.333			831	51.471	82.353	67.647	63.235			831	76.923	81.538	73.846	80			831	74.725	70.33	71.429	51.648			831	49.153	81.356	50.847	64.407			831
832	73.579	89.298	85.619	74.247			832	71.277	89.362	88.298	86.17			832	79.167	87.5	87.5	87.5			832	48.529	76.471	67.647	57.353			832	73.846	76.923	73.846	76.923			832	79.67	75.824	76.923	54.945			832	54.237	81.356	55.932	67.797			832
833	75.251	87.625	86.622	76.923			833	72.34	92.553	92.553	91.489			833	70.833	87.5	79.167	79.167			833	54.412	82.353	72.059	67.647			833	80	83.077	76.923	81.538			833	75.824	70.879	71.429	52.747			833	52.542	76.271	52.542	57.627			833
834	78.261	91.973	88.294	80.602			834	70.213	88.298	87.234	87.234			834	81.25	93.75	87.5	87.5			834	47.059	83.824	70.588	64.706			834	78.462	81.538	75.385	80			834	74.176	70.879	71.429	50.549			834	49.153	83.051	50.847	64.407			834
835	78.261	91.304	90.301	80.602			835	74.468	88.298	86.17	84.043			835	79.167	91.667	87.5	87.5			835	48.529	77.941	61.765	57.353			835	67.692	72.308	67.692	70.769			835	78.571	72.527	73.077	54.396			835	50.847	74.576	52.542	61.017			835
836	78.261	92.308	90.301	80.268			836	69.149	88.298	88.298	86.17			836	70.833	89.583	81.25	81.25			836	50	83.824	67.647	60.294			836	75.385	80	72.308	80			836	77.473	71.429	72.527	50			836	47.458	76.271	49.153	54.237			836
837	78.595	92.308	88.963	79.933			837	74.468	92.553	91.489	90.426			837	66.667	75	72.917	72.917			837	50	79.412	61.765	54.412			837	72.308	75.385	69.231	73.846			837	80.769	75.275	77.473	52.747			837	40.678	57.627	40.678	45.763			837
838	75.92	88.294	86.622	76.589			838	58.511	89.362	88.298	85.106			838	81.25	93.75	89.583	89.583			838	58.824	80.882	69.118	66.176			838	78.462	78.462	76.923	78.462			838	82.418	76.374	76.923	54.945			838	62.712	83.051	64.407	69.492			838
839	78.93	91.304	89.298	79.933			839	72.34	85.106	84.043	84.043			839	77.083	83.333	83.333	83.333			839	52.941	86.765	66.176	60.294			839	72.308	83.077	70.769	81.538			839	75.275	71.978	71.978	50.549			839	38.983	59.322	40.678	49.153			839
840	78.93	89.967	87.291	80.268			840	68.085	86.17	85.106	84.043			840	93.75	97.917	97.917	97.917			840	60.294	85.294	69.118	66.176			840	76.923	84.615	73.846	81.538			840	69.231	63.736	65.934	48.352			840	55.932	77.966	55.932	71.186			840
841	77.592	91.639	89.298	79.933			841	60.638	86.17	84.043	82.979			841	77.083	89.583	83.333	83.333			841	54.412	86.765	77.941	70.588			841	81.538	86.154	81.538	86.154			841	77.473	74.725	75.824	51.099			841	40.678	71.186	44.068	49.153			841
842	79.264	91.639	85.953	80.268			842	68.085	84.043	81.915	80.851			842	79.167	91.667	87.5	87.5			842	41.176	82.353	66.176	55.882			842	70.769	75.385	67.692	72.308			842	76.923	69.78	71.429	53.846			842	59.322	72.881	61.017	64.407			842
843	78.261	91.639	90.635	78.595			843	63.83	90.426	90.426	89.362			843	81.25	91.667	87.5	87.5			843	38.235	72.059	51.471	48.529			843	63.077	70.769	60	66.154			843	75.275	73.077	73.077	56.044			843	49.153	72.881	55.932	61.017			843
844	78.93	92.977	89.967	80.268			844	74.468	95.745	93.617	93.617			844	70.833	89.583	79.167	79.167			844	54.412	86.765	72.059	64.706			844	83.077	89.231	80	86.154			844	73.077	68.132	68.681	53.846			844	52.542	79.661	52.542	57.627			844
845	75.92	89.632	86.957	78.595			845	70.213	93.617	92.553	92.553			845	79.167	85.417	83.333	83.333			845	50	85.294	70.588	61.765			845	81.538	84.615	76.923	84.615			845	75.824	68.681	68.681	51.099			845	49.153	71.186	50.847	57.627			845
846	76.589	91.304	88.294	78.595			846	67.021	88.298	87.234	86.17			846	70.833	81.25	75	75			846	50	75	55.882	52.941			846	69.231	73.846	64.615	73.846			846	78.571	73.077	74.176	54.945			846	49.153	61.017	49.153	54.237			846
847	79.264	92.977	90.97	81.271			847	70.213	93.617	91.489	90.426			847	77.083	81.25	77.083	77.083			847	42.647	82.353	64.706	52.941			847	78.462	80	72.308	80			847	68.681	65.934	66.484	48.901			847	47.458	66.102	49.153	57.627			847
848	76.589	88.629	86.957	77.258			848	75.532	91.489	87.234	87.234			848	79.167	85.417	85.417	85.417			848	50	89.706	70.588	60.294			848	75.385	86.154	73.846	83.077			848	74.725	67.582	68.681	50			848	55.932	66.102	55.932	55.932			848
849	76.589	87.96	86.957	77.258			849	62.766	81.915	81.915	80.851			849	72.917	91.667	85.417	85.417			849	45.588	77.941	58.824	54.412			849	67.692	80	64.615	75.385			849	80.769	77.473	78.022	55.495			849	40.678	69.492	44.068	50.847			849
850	78.261	89.298	88.294	79.264			850	71.277	89.362	89.362	89.362			850	79.167	95.833	89.583	89.583			850	45.588	82.353	60.294	54.412			850	73.846	80	67.692	78.462			850	76.374	71.429	71.429	49.451			850	38.983	71.186	38.983	52.542			850
851	78.261	89.967	86.622	78.93			851	73.404	94.681	92.553	92.553			851	75	85.417	85.417	85.417			851	58.824	89.706	77.941	70.588			851	84.615	84.615	83.077	84.615			851	74.725	69.231	70.879	50.549			851	47.458	67.797	47.458	57.627			851
852	79.599	91.304	89.632	80.936			852	60.638	81.915	80.851	79.787			852	87.5	91.667	91.667	91.667			852	51.471	82.353	60.294	54.412			852	72.308	80	69.231	78.462			852	74.725	68.132	68.681	48.901			852	55.932	72.881	59.322	66.102			852
853	80.602	90.301	88.963	81.271			853	71.277	89.362	85.106	84.043			853	79.167	89.583	87.5	87.5			853	47.059	82.353	66.176	60.294			853	72.308	75.385	70.769	73.846			853	77.473	69.78	71.978	47.253			853	45.763	66.102	49.153	54.237			853
854	81.271	93.311	90.301	82.943			854	73.404	89.362	88.298	88.298			854	83.333	91.667	89.583	89.583			854	51.471	80.882	69.118	63.235			854	78.462	81.538	75.385	80			854	77.473	71.429	74.176	53.297			854	59.322	79.661	61.017	71.186			854
855	83.278	91.639	90.97	83.612			855	70.213	90.426	89.362	89.362			855	83.333	91.667	87.5	87.5			855	57.353	88.235	75	72.059			855	83.077	86.154	80	86.154			855	73.077	66.484	68.132	45.055			855	45.763	72.881	50.847	57.627			855
856	72.575	89.298	86.622	75.251			856	73.404	93.617	92.553	91.489			856	83.333	89.583	85.417	85.417			856	55.882	79.412	69.118	67.647			856	80	83.077	76.923	81.538			856	75.824	72.527	73.626	54.396			856	50.847	67.797	52.542	61.017			856
857	75.585	87.96	84.281	76.923			857	72.34	91.489	91.489	89.362			857	81.25	91.667	87.5	87.5			857	61.765	85.294	72.059	70.588			857	76.923	80	76.923	80			857	74.176	70.33	71.429	52.198			857	50.847	76.271	50.847	62.712			857
858	81.605	90.635	88.629	82.274			858	70.213	87.234	86.17	85.106			858	81.25	85.417	83.333	83.333			858	60.294	88.235	73.529	67.647			858	80	80	75.385	80			858	74.176	65.934	67.033	45.604			858	50.847	71.186	54.237	66.102			858
859	79.264	91.304	88.629	80.936			859	61.702	89.362	88.298	87.234			859	83.333	91.667	89.583	89.583			859	45.588	82.353	64.706	60.294			859	70.769	84.615	67.692	81.538			859	72.527	66.484	68.132	51.648			859	42.373	67.797	42.373	55.932			859
860	82.609	93.98	92.977	83.278			860	78.723	93.617	93.617	92.553			860	75	87.5	83.333	83.333			860	51.471	88.235	66.176	63.235			860	80	83.077	72.308	81.538			860	75.824	71.429	73.077	48.352			860	44.068	64.407	44.068	49.153			860
861	79.599	91.304	87.96	79.933			861	68.085	90.426	88.298	88.298			861	68.75	79.167	77.083	77.083			861	47.059	89.706	67.647	60.294			861	78.462	83.077	73.846	81.538			861	71.978	69.231	69.231	48.901			861	30.508	59.322	32.203	44.068			861
862	78.93	89.967	87.96	80.268			862	69.149	91.489	89.362	89.362			862	70.833	87.5	85.417	85.417			862	48.529	82.353	61.765	58.824			862	70.769	76.923	66.154	73.846			862	77.473	73.077	74.176	53.297			862	35.593	59.322	35.593	45.763			862
863	76.254	89.632	86.957	78.595			863	67.021	88.298	86.17	86.17			863	87.5	93.75	91.667	91.667			863	61.765	83.824	72.059	69.118			863	81.538	83.077	78.462	83.077			863	78.022	68.681	70.879	46.703			863	50.847	74.576	55.932	64.407			863
864	76.923	90.97	89.298	78.93			864	65.957	86.17	86.17	84.043			864	83.333	89.583	87.5	87.5			864	57.353	89.706	73.529	63.235			864	78.462	84.615	76.923	78.462			864	79.67	76.374	77.473	56.044			864	57.627	74.576	59.322	66.102			864
865	76.923	91.304	89.632	78.93			865	62.766	89.362	88.298	86.17			865	75	87.5	85.417	85.417			865	51.471	85.294	66.176	58.824			865	83.077	86.154	76.923	84.615			865	74.176	69.231	69.78	48.352			865	55.932	77.966	57.627	61.017			865
866	75.251	89.632	86.957	76.923			866	72.34	93.617	92.553	90.426			866	81.25	91.667	87.5	87.5			866	45.588	76.471	58.824	57.353			866	69.231	70.769	66.154	70.769			866	79.121	75.275	75.824	50.549			866	49.153	71.186	50.847	54.237			866
867	74.916	87.96	86.622	77.258			867	77.66	94.681	94.681	94.681			867	77.083	83.333	81.25	81.25			867	52.941	82.353	70.588	57.353			867	76.923	81.538	76.923	81.538			867	73.626	69.78	70.879	54.396			867	54.237	67.797	54.237	61.017			867
868	81.94	91.973	89.632	83.278			868	61.702	90.426	89.362	87.234			868	77.083	91.667	89.583	89.583			868	51.471	82.353	64.706	61.765			868	76.923	80	75.385	80			868	74.725	69.231	70.879	48.352			868	62.712	88.136	62.712	69.492			868
869	82.274	93.98	91.304	82.943			869	62.766	88.298	88.298	88.298			869	77.083	83.333	81.25	81.25			869	60.294	82.353	76.471	69.118			869	80	84.615	78.462	83.077			869	81.319	74.176	75.824	50			869	52.542	66.102	55.932	61.017			869
870	79.933	93.311	91.973	80.936			870	63.83	85.106	84.043	82.979			870	75	87.5	79.167	79.167			870	42.647	80.882	60.294	52.941			870	73.846	80	70.769	78.462			870	70.879	65.934	67.033	47.253			870	47.458	69.492	49.153	57.627			870
871	71.906	86.288	83.612	73.244			871	67.021	88.298	85.106	84.043			871	77.083	83.333	83.333	83.333			871	44.118	82.353	64.706	58.824			871	76.923	83.077	72.308	80			871	81.319	76.374	77.473	52.198			871	49.153	66.102	54.237	55.932			871
872	82.943	91.639	90.301	83.946			872	72.34	91.489	91.489	90.426			872	77.083	83.333	81.25	81.25			872	54.412	89.706	67.647	61.765			872	75.385	80	75.385	78.462			872	71.978	65.934	67.582	47.253			872	45.763	64.407	49.153	57.627			872
873	80.268	90.301	89.632	81.271			873	72.34	88.298	86.17	85.106			873	81.25	91.667	91.667	91.667			873	39.706	76.471	60.294	47.059			873	70.769	72.308	67.692	72.308			873	77.473	70.33	72.527	48.352			873	50.847	76.271	50.847	62.712			873
874	77.258	91.973	87.96	78.595			874	63.83	91.489	91.489	89.362			874	83.333	95.833	95.833	95.833			874	55.882	80.882	69.118	64.706			874	80	84.615	76.923	80			874	74.725	70.33	70.879	48.352			874	52.542	77.966	54.237	59.322			874
875	76.923	91.304	89.298	78.595			875	68.085	92.553	91.489	89.362			875	77.083	89.583	83.333	83.333			875	52.941	85.294	69.118	64.706			875	75.385	86.154	72.308	84.615			875	73.626	69.78	70.879	51.648			875	49.153	66.102	49.153	55.932			875
876	77.926	88.963	86.622	78.595			876	72.34	89.362	89.362	86.17			876	77.083	83.333	79.167	79.167			876	51.471	85.294	73.529	61.765			876	83.077	86.154	78.462	84.615			876	73.077	65.934	68.132	51.099			876	54.237	74.576	57.627	59.322			876
877	82.609	90.97	90.635	82.943			877	73.404	95.745	94.681	94.681			877	68.75	75	68.75	68.75			877	45.588	80.882	69.118	58.824			877	76.923	80	76.923	80			877	71.429	68.132	69.231	46.703			877	42.373	57.627	45.763	50.847			877
878	76.923	89.967	88.294	78.595			878	69.149	92.553	90.426	88.298			878	83.333	91.667	91.667	91.667			878	52.941	75	64.706	61.765			878	70.769	75.385	69.231	72.308			878	72.527	69.78	69.78	49.451			878	52.542	72.881	54.237	61.017			878
879	75.585	90.301	88.963	76.923			879	69.149	88.298	87.234	87.234			879	85.417	93.75	87.5	87.5			879	52.941	82.353	58.824	54.412			879	66.154	72.308	66.154	72.308			879	75.275	70.33	71.429	45.604			879	49.153	72.881	50.847	61.017			879
880	81.605	93.311	90.635	83.278			880	70.213	92.553	90.426	87.234			880	89.583	95.833	89.583	89.583			880	58.824	76.471	70.588	69.118			880	72.308	76.923	72.308	76.923			880	74.725	71.978	71.978	51.099			880	54.237	79.661	54.237	69.492			880
881	77.926	94.649	91.639	81.271			881	69.149	81.915	81.915	81.915			881	77.083	87.5	83.333	83.333			881	54.412	86.765	69.118	60.294			881	75.385	78.462	70.769	78.462			881	67.582	62.637	63.736	42.308			881	44.068	64.407	44.068	47.458			881
882	78.93	92.977	90.635	81.271			882	67.021	86.17	86.17	84.043			882	68.75	87.5	77.083	77.083			882	51.471	86.765	63.235	58.824			882	76.923	81.538	70.769	80			882	80.769	75.275	76.923	51.648			882	52.542	71.186	54.237	54.237			882
883	80.602	91.973	90.635	80.602			883	67.021	86.17	85.106	85.106			883	89.583	91.667	91.667	91.667			883	52.941	82.353	63.235	57.353			883	73.846	81.538	70.769	80			883	78.571	75.275	75.824	54.396			883	67.797	76.271	69.492	72.881			883
884	76.254	88.294	86.622	76.589			884	69.149	96.809	94.681	92.553			884	77.083	89.583	81.25	81.25			884	54.412	85.294	70.588	63.235			884	83.077	87.692	83.077	87.692			884	79.67	73.626	74.176	52.198			884	52.542	76.271	52.542	55.932			884
885	78.595	91.639	89.967	79.599			885	76.596	93.617	92.553	90.426			885	77.083	87.5	85.417	85.417			885	54.412	89.706	63.235	60.294			885	76.923	80	70.769	78.462			885	71.429	67.582	68.132	54.396			885	49.153	72.881	50.847	59.322			885
886	74.916	89.632	86.288	77.592			886	74.468	92.553	90.426	90.426			886	81.25	87.5	83.333	83.333			886	55.882	79.412	69.118	64.706			886	75.385	80	72.308	80			886	74.176	69.78	70.879	47.802			886	42.373	67.797	45.763	61.017			886
887	77.592	91.973	89.967	78.261			887	79.787	94.681	94.681	94.681			887	68.75	83.333	75	75			887	54.412	83.824	72.059	67.647			887	80	83.077	76.923	81.538			887	75.275	71.429	71.429	54.396			887	45.763	66.102	45.763	52.542			887
888	75.251	88.629	86.288	76.923			888	74.468	93.617	93.617	93.617			888	77.083	85.417	83.333	83.333			888	57.353	88.235	73.529	66.176			888	84.615	89.231	81.538	86.154			888	78.571	71.429	73.077	47.253			888	47.458	72.881	50.847	59.322			888
889	76.923	90.301	87.625	78.595			889	68.085	88.298	88.298	87.234			889	72.917	87.5	83.333	83.333			889	54.412	85.294	76.471	66.176			889	84.615	86.154	84.615	86.154			889	76.374	69.231	69.78	46.703			889	49.153	72.881	52.542	57.627			889
890	75.585	90.301	87.625	76.923			890	74.468	91.489	89.362	89.362			890	64.583	81.25	68.75	68.75			890	45.588	85.294	75	66.176			890	84.615	86.154	78.462	86.154			890	76.923	70.33	71.429	51.648			890	45.763	76.271	49.153	59.322			890
891	80.602	91.639	88.629	81.605			891	73.404	91.489	90.426	89.362			891	85.417	91.667	89.583	89.583			891	61.765	82.353	69.118	66.176			891	72.308	76.923	72.308	75.385			891	78.571	71.429	71.978	54.945			891	52.542	79.661	54.237	66.102			891
892	78.93	91.639	87.291	79.599			892	65.957	89.362	89.362	88.298			892	83.333	97.917	91.667	91.667			892	51.471	83.824	72.059	72.059			892	80	83.077	78.462	80			892	76.923	70.879	73.077	52.198			892	52.542	81.356	54.237	64.407			892
893	76.589	88.629	86.622	79.264			893	64.894	90.426	90.426	89.362			893	75	83.333	77.083	77.083			893	54.412	86.765	70.588	66.176			893	76.923	76.923	75.385	76.923			893	74.725	70.33	71.429	48.352			893	44.068	64.407	45.763	49.153			893
894	73.913	87.96	83.612	74.916			894	70.213	95.745	93.617	90.426			894	72.917	85.417	83.333	83.333			894	51.471	82.353	66.176	63.235			894	78.462	87.692	78.462	83.077			894	75.275	71.429	73.077	53.846			894	55.932	72.881	55.932	61.017			894
895	80.268	92.308	91.304	80.268			895	71.277	90.426	90.426	89.362			895	83.333	93.75	85.417	85.417			895	52.941	83.824	66.176	63.235			895	73.846	78.462	73.846	78.462			895	75.824	68.681	70.33	47.802			895	50.847	71.186	54.237	62.712			895
896	80.602	93.311	89.967	81.271			896	69.149	91.489	89.362	88.298			896	87.5	93.75	89.583	89.583			896	57.353	82.353	70.588	66.176			896	76.923	80	76.923	80			896	80.22	73.626	75.275	47.802			896	57.627	77.966	61.017	66.102			896
897	83.278	93.311	90.635	85.284			897	60.638	88.298	84.043	84.043			897	77.083	79.167	79.167	79.167			897	52.941	77.941	66.176	61.765			897	73.846	75.385	70.769	73.846			897	76.923	72.527	74.176	50			897	61.017	74.576	62.712	66.102			897
898	77.592	90.301	88.629	78.93			898	62.766	86.17	85.106	85.106			898	79.167	85.417	83.333	83.333			898	44.118	89.706	60.294	52.941			898	66.154	80	63.077	78.462			898	73.626	67.582	70.33	51.099			898	52.542	69.492	54.237	57.627			898
899	79.264	92.642	88.963	79.933			899	63.83	88.298	87.234	85.106			899	81.25	91.667	89.583	89.583			899	51.471	80.882	66.176	60.294			899	73.846	75.385	70.769	73.846			899	74.725	73.077	74.176	50			899	50.847	77.966	52.542	62.712			899
900	78.93	91.304	90.301	80.268			900	63.83	90.426	89.362	87.234			900	81.25	89.583	85.417	85.417			900	44.118	79.412	58.824	54.412			900	73.846	80	69.231	78.462			900	75.824	72.527	73.077	45.055			900	44.068	66.102	45.763	55.932			900
901	77.258	91.639	89.967	78.595			901	65.957	85.106	84.043	84.043			901	85.417	95.833	87.5	87.5			901	51.471	79.412	61.765	58.824			901	70.769	76.923	66.154	75.385			901	73.626	69.231	71.429	46.703			901	61.017	79.661	61.017	67.797			901
902	75.585	90.301	87.96	76.589			902	71.277	91.489	88.298	88.298			902	75	85.417	85.417	85.417			902	47.059	77.941	63.235	57.353			902	73.846	76.923	70.769	76.923			902	78.022	71.429	71.978	54.396			902	47.458	69.492	50.847	52.542			902
903	78.595	90.97	88.629	79.264			903	67.021	88.298	86.17	86.17			903	81.25	89.583	87.5	87.5			903	57.353	82.353	67.647	64.706			903	76.923	81.538	72.308	80			903	74.725	69.231	69.78	54.396			903	54.237	66.102	55.932	57.627			903
904	75.585	89.298	87.291	77.258			904	73.404	90.426	89.362	89.362			904	75	91.667	85.417	85.417			904	51.471	86.765	70.588	66.176			904	76.923	78.462	75.385	78.462			904	75.824	69.78	72.527	52.747			904	45.763	72.881	50.847	55.932			904
905	78.261	90.301	87.625	79.264			905	70.213	87.234	87.234	85.106			905	75	89.583	83.333	83.333			905	52.941	88.235	72.059	66.176			905	78.462	83.077	76.923	81.538			905	71.978	66.484	69.231	45.055			905	44.068	67.797	47.458	50.847			905
906	80.602	92.977	91.304	81.605			906	73.404	89.362	87.234	86.17			906	81.25	89.583	89.583	89.583			906	51.471	82.353	64.706	60.294			906	72.308	76.923	69.231	75.385			906	74.725	69.231	70.879	54.396			906	47.458	71.186	50.847	57.627			906
907	77.926	89.967	86.957	78.93			907	67.021	93.617	89.362	87.234			907	70.833	83.333	81.25	81.25			907	44.118	79.412	64.706	57.353			907	69.231	73.846	69.231	72.308			907	75.824	74.725	74.725	52.198			907	42.373	64.407	44.068	49.153			907
908	73.579	88.963	86.622	75.251			908	62.766	81.915	81.915	81.915			908	72.917	87.5	79.167	79.167			908	38.235	77.941	58.824	52.941			908	69.231	73.846	63.077	72.308			908	75.275	71.978	71.978	54.396			908	49.153	69.492	52.542	57.627			908
909	79.599	92.308	89.632	81.271			909	72.34	91.489	90.426	90.426			909	79.167	87.5	83.333	83.333			909	45.588	79.412	57.353	52.941			909	67.692	72.308	67.692	72.308			909	70.879	67.582	68.132	50			909	37.288	66.102	38.983	47.458			909
910	81.605	92.977	90.97	83.278			910	71.277	90.426	90.426	89.362			910	79.167	93.75	85.417	85.417			910	42.647	75	55.882	54.412			910	72.308	76.923	66.154	75.385			910	75.824	67.582	68.681	45.055			910	52.542	74.576	52.542	57.627			910
911	83.946	91.973	91.304	84.281			911	62.766	89.362	89.362	88.298			911	77.083	81.25	81.25	81.25			911	45.588	80.882	63.235	55.882			911	73.846	80	72.308	78.462			911	74.725	71.429	72.527	50			911	59.322	67.797	59.322	64.407			911
912	81.271	91.304	89.298	82.943			912	68.085	87.234	87.234	87.234			912	75	83.333	79.167	79.167			912	63.235	86.765	75	70.588			912	84.615	87.692	83.077	86.154			912	78.022	73.077	74.725	56.044			912	50.847	69.492	50.847	54.237			912
913	81.271	91.304	90.635	82.943			913	74.468	93.617	91.489	91.489			913	77.083	87.5	81.25	81.25			913	50	77.941	61.765	55.882			913	70.769	76.923	67.692	75.385			913	70.33	64.835	65.385	50.549			913	42.373	72.881	45.763	54.237			913
914	81.605	93.645	89.632	82.274			914	73.404	97.872	94.681	93.617			914	81.25	89.583	87.5	87.5			914	54.412	83.824	72.059	63.235			914	84.615	84.615	80	84.615			914	73.077	69.231	69.78	50			914	49.153	76.271	52.542	59.322			914
915	77.926	94.314	92.308	78.93			915	60.638	81.915	81.915	79.787			915	70.833	85.417	85.417	85.417			915	51.471	83.824	70.588	63.235			915	80	84.615	78.462	83.077			915	71.978	67.033	68.132	46.703			915	49.153	77.966	50.847	61.017			915
916	75.92	89.632	86.957	76.923			916	80.851	94.681	92.553	91.489			916	81.25	89.583	85.417	85.417			916	58.824	86.765	73.529	69.118			916	78.462	81.538	75.385	81.538			916	69.78	64.286	65.385	42.857			916	52.542	74.576	52.542	66.102			916
917	77.926	90.635	87.96	78.595			917	68.085	91.489	90.426	90.426			917	75	87.5	79.167	79.167			917	55.882	88.235	72.059	66.176			917	80	83.077	76.923	80			917	69.231	64.835	65.934	47.802			917	50.847	69.492	52.542	54.237			917
918	77.258	90.635	88.963	78.261			918	71.277	91.489	91.489	88.298			918	64.583	81.25	70.833	70.833			918	44.118	86.765	75	63.235			918	86.154	90.769	84.615	90.769			918	74.725	70.879	71.978	52.747			918	42.373	69.492	42.373	49.153			918
919	81.94	93.98	90.635	82.609			919	72.34	90.426	90.426	89.362			919	85.417	87.5	87.5	87.5			919	55.882	86.765	72.059	63.235			919	76.923	84.615	76.923	80			919	74.725	69.78	69.78	50			919	52.542	67.797	52.542	59.322			919
920	79.933	92.308	89.632	82.943			920	76.596	93.617	92.553	91.489			920	77.083	87.5	85.417	85.417			920	54.412	83.824	70.588	63.235			920	78.462	81.538	76.923	80			920	73.626	65.934	66.484	47.802			920	45.763	69.492	45.763	59.322			920
921	72.91	85.619	83.278	73.579			921	73.404	90.426	90.426	89.362			921	77.083	83.333	81.25	81.25			921	48.529	77.941	58.824	55.882			921	69.231	75.385	66.154	73.846			921	75.275	68.681	71.429	47.253			921	47.458	66.102	49.153	54.237			921
922	79.264	89.967	87.625	80.936			922	68.085	88.298	88.298	88.298			922	72.917	83.333	77.083	77.083			922	55.882	80.882	66.176	63.235			922	76.923	84.615	73.846	83.077			922	74.176	73.077	73.626	53.846			922	49.153	74.576	52.542	62.712			922
923	71.572	87.291	83.946	73.913			923	71.277	88.298	88.298	85.106			923	75	83.333	79.167	79.167			923	41.176	79.412	63.235	57.353			923	72.308	76.923	70.769	75.385			923	75.275	71.429	72.527	51.648			923	55.932	69.492	57.627	59.322			923
924	79.264	92.642	90.97	79.933			924	73.404	89.362	87.234	87.234			924	77.083	85.417	83.333	83.333			924	48.529	83.824	63.235	55.882			924	72.308	78.462	70.769	73.846			924	75.824	72.527	73.077	54.396			924	45.763	67.797	45.763	55.932			924
925	78.93	92.642	91.973	80.936			925	71.277	95.745	94.681	94.681			925	77.083	85.417	79.167	79.167			925	51.471	83.824	63.235	58.824			925	78.462	86.154	72.308	83.077			925	74.176	70.879	71.978	50.549			925	42.373	66.102	42.373	57.627			925
926	79.264	91.973	88.963	81.271			926	61.702	92.553	90.426	88.298			926	75	81.25	77.083	77.083			926	42.647	75	54.412	47.059			926	63.077	69.231	58.462	67.692			926	79.121	75.275	76.923	53.846			926	49.153	66.102	50.847	55.932			926
927	79.599	92.977	88.629	80.602			927	71.277	97.872	94.681	93.617			927	79.167	91.667	87.5	87.5			927	60.294	91.176	79.412	75			927	83.077	90.769	83.077	89.231			927	76.923	73.626	74.725	52.747			927	49.153	74.576	50.847	55.932			927
928	77.258	89.298	87.625	79.599			928	65.957	88.298	88.298	87.234			928	72.917	83.333	77.083	77.083			928	44.118	76.471	61.765	57.353			928	72.308	75.385	67.692	73.846			928	76.374	71.429	71.978	54.396			928	49.153	67.797	49.153	52.542			928
929	77.592	92.642	90.97	78.93			929	77.66	94.681	93.617	93.617			929	85.417	93.75	91.667	91.667			929	47.059	86.765	63.235	57.353			929	70.769	81.538	66.154	80			929	71.978	67.033	68.681	46.154			929	59.322	72.881	59.322	64.407			929
930	75.251	90.635	88.629	76.923			930	64.894	87.234	87.234	87.234			930	77.083	85.417	83.333	83.333			930	48.529	79.412	63.235	58.824			930	73.846	73.846	69.231	73.846			930	75.275	71.429	71.978	54.945			930	49.153	67.797	50.847	55.932			930
931	78.93	90.301	89.632	79.599			931	75.532	92.553	92.553	91.489			931	79.167	89.583	87.5	87.5			931	52.941	91.176	75	64.706			931	84.615	86.154	78.462	84.615			931	70.879	62.637	64.286	45.604			931	49.153	69.492	49.153	57.627			931
932	84.615	93.311	91.639	84.95			932	73.404	93.617	92.553	91.489			932	79.167	85.417	79.167	79.167			932	57.353	76.471	69.118	60.294			932	73.846	73.846	72.308	73.846			932	74.725	68.681	70.33	44.505			932	57.627	72.881	57.627	66.102			932
933	77.592	90.301	86.957	79.599			933	63.83	89.362	88.298	87.234			933	70.833	85.417	79.167	79.167			933	57.353	83.824	75	69.118			933	84.615	86.154	81.538	86.154			933	76.923	74.725	74.725	50			933	50.847	72.881	50.847	55.932			933
934	77.926	91.973	88.963	79.599			934	71.277	94.681	93.617	91.489			934	81.25	87.5	85.417	85.417			934	52.941	86.765	70.588	63.235			934	78.462	84.615	73.846	81.538			934	79.67	78.571	78.571	56.593			934	54.237	66.102	54.237	59.322			934
935	76.254	89.632	87.291	77.926			935	71.277	89.362	86.17	85.106			935	85.417	91.667	87.5	87.5			935	66.176	94.118	79.412	77.941			935	86.154	87.692	84.615	86.154			935	76.923	71.429	72.527	48.901			935	55.932	71.186	55.932	59.322			935
936	78.595	92.977	89.967	79.599			936	62.766	89.362	89.362	89.362			936	91.667	97.917	93.75	93.75			936	54.412	82.353	66.176	64.706			936	76.923	84.615	73.846	81.538			936	73.626	69.231	71.429	47.802			936	67.797	84.746	67.797	71.186			936
937	80.936	93.645	91.304	81.94			937	75.532	93.617	93.617	93.617			937	75	79.167	77.083	77.083			937	51.471	85.294	67.647	58.824			937	80	81.538	73.846	80			937	71.978	67.582	67.582	43.956			937	45.763	64.407	49.153	54.237			937
938	75.585	91.304	88.963	77.592			938	73.404	93.617	92.553	92.553			938	68.75	81.25	75	75			938	45.588	85.294	63.235	58.824			938	75.385	80	72.308	75.385			938	73.626	70.33	70.879	49.451			938	40.678	64.407	42.373	47.458			938
939	75.251	88.963	86.957	76.923			939	73.404	94.681	94.681	92.553			939	75	85.417	85.417	85.417			939	52.941	85.294	72.059	64.706			939	78.462	81.538	75.385	80			939	74.176	69.231	69.231	49.451			939	47.458	69.492	50.847	57.627			939
940	76.923	89.632	88.963	77.592			940	74.468	94.681	90.426	89.362			940	83.333	91.667	85.417	85.417			940	50	82.353	70.588	63.235			940	76.923	78.462	73.846	78.462			940	75.275	72.527	73.626	55.495			940	45.763	74.576	52.542	64.407			940
941	78.93	90.97	87.96	79.599			941	73.404	89.362	87.234	86.17			941	77.083	83.333	79.167	79.167			941	52.941	88.235	70.588	64.706			941	76.923	80	75.385	78.462			941	74.176	66.484	68.132	45.604			941	55.932	66.102	57.627	61.017			941
942	74.247	86.957	85.284	75.92			942	72.34	87.234	87.234	87.234			942	79.167	85.417	85.417	85.417			942	51.471	86.765	76.471	66.176			942	84.615	87.692	83.077	87.692			942	70.879	64.835	66.484	49.451			942	49.153	77.966	50.847	59.322			942
943	77.592	89.632	88.963	79.933			943	70.213	90.426	90.426	89.362			943	64.583	87.5	83.333	83.333			943	42.647	83.824	64.706	57.353			943	72.308	78.462	66.154	75.385			943	75.275	73.626	73.626	53.846			943	28.814	66.102	30.508	44.068			943
944	74.916	89.632	87.625	77.258			944	60.638	85.106	84.043	81.915			944	85.417	87.5	87.5	87.5			944	55.882	82.353	69.118	67.647			944	75.385	80	73.846	80			944	79.67	76.374	76.923	54.945			944	64.407	71.186	64.407	66.102			944
945	77.258	90.301	87.625	78.595			945	78.723	91.489	90.426	89.362			945	68.75	77.083	72.917	72.917			945	42.647	79.412	57.353	52.941			945	67.692	75.385	64.615	70.769			945	78.571	74.176	75.824	47.802			945	35.593	59.322	37.288	40.678			945
946	73.913	86.957	85.953	75.92			946	68.085	87.234	87.234	87.234			946	70.833	85.417	77.083	77.083			946	50	80.882	66.176	64.706			946	78.462	80	73.846	80			946	78.571	76.923	78.022	52.747			946	49.153	71.186	49.153	57.627			946
947	79.264	89.632	88.294	80.936			947	63.83	89.362	87.234	86.17			947	83.333	87.5	85.417	85.417			947	45.588	82.353	57.353	50			947	64.615	70.769	63.077	70.769			947	71.429	64.835	66.484	46.703			947	61.017	67.797	62.712	64.407			947
948	75.251	88.963	85.953	77.926			948	74.468	93.617	92.553	92.553			948	83.333	95.833	91.667	91.667			948	60.294	86.765	76.471	73.529			948	84.615	87.692	81.538	87.692			948	71.978	64.286	65.934	46.154			948	55.932	88.136	57.627	67.797			948
949	78.261	92.642	89.632	79.599			949	73.404	93.617	92.553	92.553			949	81.25	91.667	89.583	89.583			949	48.529	79.412	64.706	63.235			949	72.308	76.923	69.231	73.846			949	78.571	71.429	73.626	54.396			949	45.763	76.271	47.458	57.627			949
950	77.592	90.97	88.294	78.93			950	67.021	90.426	90.426	89.362			950	75	87.5	83.333	83.333			950	51.471	89.706	72.059	66.176			950	84.615	86.154	78.462	86.154			950	75.824	71.429	72.527	48.901			950	50.847	76.271	52.542	59.322			950
951	81.605	91.304	88.629	82.609			951	69.149	86.17	84.043	84.043			951	77.083	91.667	87.5	87.5			951	52.941	91.176	70.588	67.647			951	84.615	86.154	81.538	86.154			951	74.725	67.582	68.681	46.703			951	44.068	74.576	47.458	54.237			951
952	73.579	88.963	87.96	75.92			952	79.787	91.489	90.426	89.362			952	77.083	87.5	87.5	87.5			952	51.471	88.235	72.059	63.235			952	75.385	81.538	73.846	81.538			952	73.077	69.231	69.78	51.648			952	47.458	66.102	47.458	54.237			952
953	81.605	92.977	89.967	82.609			953	68.085	90.426	89.362	89.362			953	70.833	83.333	77.083	77.083			953	42.647	80.882	58.824	51.471			953	69.231	80	66.154	75.385			953	77.473	74.176	74.725	54.396			953	38.983	62.712	40.678	47.458			953
954	80.602	92.642	91.304	82.274			954	64.894	85.106	84.043	84.043			954	75	85.417	79.167	79.167			954	55.882	86.765	67.647	63.235			954	86.154	87.692	75.385	87.692			954	80.22	72.527	72.527	51.099			954	42.373	62.712	44.068	50.847			954
955	78.93	92.308	90.635	79.933			955	70.213	89.362	89.362	87.234			955	72.917	81.25	79.167	79.167			955	51.471	85.294	69.118	63.235			955	81.538	83.077	81.538	81.538			955	75.824	69.78	71.429	50.549			955	45.763	66.102	49.153	54.237			955
956	77.258	89.298	86.957	77.592			956	57.447	86.17	85.106	82.979			956	79.167	89.583	87.5	87.5			956	45.588	80.882	57.353	51.471			956	73.846	76.923	66.154	75.385			956	79.121	74.176	76.923	57.143			956	55.932	69.492	57.627	59.322			956
957	78.261	89.298	85.619	78.595			957	61.702	86.17	85.106	85.106			957	72.917	91.667	81.25	81.25			957	45.588	82.353	67.647	61.765			957	73.846	80	70.769	78.462			957	80.22	76.374	76.374	53.297			957	54.237	74.576	55.932	55.932			957
958	81.271	92.642	89.632	81.94			958	78.723	93.617	93.617	91.489			958	75	85.417	81.25	81.25			958	60.294	88.235	76.471	67.647			958	81.538	84.615	78.462	83.077			958	73.077	69.78	70.33	53.297			958	50.847	72.881	50.847	59.322			958
959	76.589	90.635	86.957	79.933			959	65.957	92.553	89.362	88.298			959	77.083	87.5	87.5	87.5			959	52.941	83.824	70.588	61.765			959	83.077	86.154	75.385	84.615			959	75.275	67.033	68.132	51.099			959	59.322	72.881	59.322	62.712			959
960	77.926	89.967	86.622	78.93			960	67.021	90.426	88.298	87.234			960	83.333	95.833	89.583	89.583			960	51.471	80.882	66.176	61.765			960	75.385	81.538	73.846	78.462			960	74.725	64.286	65.385	50.549			960	57.627	77.966	59.322	61.017			960
961	75.251	90.301	87.291	76.589			961	70.213	91.489	90.426	90.426			961	77.083	93.75	87.5	87.5			961	45.588	82.353	64.706	63.235			961	76.923	76.923	70.769	76.923			961	76.923	70.33	71.429	52.747			961	52.542	76.271	52.542	57.627			961
962	75.585	91.304	88.294	76.923			962	71.277	90.426	90.426	90.426			962	68.75	83.333	79.167	79.167			962	48.529	83.824	63.235	61.765			962	78.462	78.462	70.769	78.462			962	81.868	76.374	76.923	52.198			962	47.458	72.881	49.153	55.932			962
963	77.926	89.967	88.294	79.599			963	65.957	87.234	86.17	86.17			963	75	83.333	81.25	81.25			963	58.824	92.647	73.529	72.059			963	84.615	87.692	80	86.154			963	79.67	75.824	76.923	56.593			963	54.237	71.186	54.237	57.627			963
964	75.585	90.635	87.96	77.592			964	77.66	96.809	96.809	94.681			964	72.917	89.583	85.417	85.417			964	51.471	89.706	67.647	64.706			964	80	84.615	75.385	83.077			964	71.429	65.385	66.484	51.648			964	44.068	66.102	44.068	47.458			964
965	77.592	87.96	86.622	79.933			965	67.021	90.426	88.298	86.17			965	77.083	85.417	79.167	79.167			965	51.471	79.412	61.765	57.353			965	73.846	76.923	69.231	75.385			965	73.077	68.681	69.231	46.703			965	47.458	67.797	50.847	59.322			965
966	80.268	93.311	90.635	81.271			966	64.894	93.617	93.617	90.426			966	75	95.833	87.5	87.5			966	47.059	94.118	75	67.647			966	86.154	93.846	80	92.308			966	72.527	67.582	68.132	49.451			966	45.763	76.271	49.153	52.542			966
967	77.926	92.642	88.629	79.264			967	70.213	90.426	88.298	87.234			967	72.917	89.583	81.25	81.25			967	50	82.353	64.706	57.353			967	70.769	78.462	67.692	75.385			967	76.374	71.429	72.527	54.945			967	45.763	62.712	45.763	52.542			967
968	84.615	93.311	92.308	85.619			968	77.66	91.489	90.426	89.362			968	70.833	85.417	75	75			968	47.059	88.235	64.706	58.824			968	73.846	80	72.308	78.462			968	75.824	67.033	69.78	51.648			968	47.458	64.407	50.847	54.237			968
969	81.605	92.977	90.97	83.278			969	64.894	87.234	85.106	85.106			969	79.167	87.5	85.417	85.417			969	51.471	85.294	67.647	66.176			969	80	80	78.462	80			969	74.176	64.835	66.484	41.209			969	61.017	81.356	64.407	67.797			969
970	77.926	89.632	87.625	79.599			970	67.021	88.298	86.17	86.17			970	72.917	85.417	83.333	83.333			970	42.647	75	60.294	54.412			970	73.846	81.538	72.308	76.923			970	79.67	76.923	76.923	57.143			970	44.068	74.576	47.458	57.627			970
971	80.268	94.314	91.973	80.936			971	77.66	92.553	91.489	90.426			971	68.75	83.333	77.083	77.083			971	55.882	80.882	64.706	60.294			971	73.846	75.385	69.231	73.846			971	75.824	71.978	74.176	51.648			971	44.068	69.492	45.763	55.932			971
972	79.599	91.304	89.298	80.602			972	61.702	89.362	87.234	86.17			972	79.167	85.417	83.333	83.333			972	44.118	79.412	60.294	52.941			972	75.385	78.462	73.846	78.462			972	74.176	70.879	71.978	47.253			972	49.153	69.492	49.153	55.932			972
973	76.589	91.639	88.294	78.261			973	68.085	89.362	88.298	87.234			973	79.167	85.417	81.25	81.25			973	48.529	88.235	67.647	60.294			973	80	83.077	76.923	80			973	71.429	65.385	67.582	47.253			973	45.763	69.492	49.153	59.322			973
974	77.926	88.963	85.953	78.595			974	74.468	91.489	91.489	90.426			974	81.25	89.583	85.417	85.417			974	48.529	83.824	66.176	58.824			974	72.308	78.462	72.308	76.923			974	71.429	65.385	67.033	45.604			974	45.763	62.712	49.153	54.237			974
975	79.599	90.301	87.96	80.602			975	70.213	86.17	86.17	85.106			975	70.833	83.333	77.083	77.083			975	63.235	91.176	80.882	73.529			975	84.615	89.231	84.615	89.231			975	75.824	73.077	73.626	50			975	49.153	72.881	52.542	61.017			975
976	73.913	90.301	87.625	76.589			976	55.319	89.362	82.979	79.787			976	81.25	87.5	85.417	85.417			976	44.118	79.412	60.294	51.471			976	70.769	78.462	66.154	75.385			976	73.077	70.879	70.879	54.945			976	55.932	66.102	55.932	61.017			976
977	76.254	89.967	87.96	77.592			977	84.043	93.617	93.617	93.617			977	70.833	91.667	77.083	77.083			977	50	91.176	76.471	69.118			977	81.538	87.692	78.462	86.154			977	73.626	70.33	70.33	49.451			977	37.288	72.881	38.983	47.458			977
978	78.261	89.632	86.957	78.93			978	69.149	93.617	88.298	87.234			978	79.167	89.583	83.333	83.333			978	57.353	82.353	70.588	66.176			978	76.923	78.462	75.385	78.462			978	71.429	66.484	68.132	45.055			978	55.932	79.661	59.322	64.407			978
979	77.258	89.298	87.625	78.261			979	64.894	87.234	86.17	84.043			979	70.833	89.583	83.333	83.333			979	57.353	82.353	67.647	64.706			979	78.462	81.538	75.385	80			979	74.176	69.78	71.429	42.857			979	38.983	71.186	40.678	50.847			979
980	76.589	90.635	86.622	77.258			980	68.085	90.426	88.298	86.17			980	81.25	95.833	91.667	91.667			980	41.176	75	55.882	52.941			980	66.154	70.769	58.462	67.692			980	71.429	67.582	68.681	49.451			980	50.847	77.966	52.542	59.322			980
981	77.926	91.304	89.298	79.599			981	72.34	91.489	91.489	90.426			981	68.75	77.083	68.75	68.75			981	42.647	80.882	61.765	52.941			981	70.769	75.385	69.231	75.385			981	79.67	74.176	74.725	53.297			981	40.678	59.322	42.373	45.763			981
982	77.926	90.97	88.629	78.93			982	67.021	85.106	84.043	84.043			982	77.083	91.667	89.583	89.583			982	52.941	85.294	70.588	66.176			982	83.077	87.692	78.462	87.692			982	71.429	68.681	68.681	50			982	45.763	79.661	50.847	61.017			982
983	72.91	88.294	85.284	73.579			983	65.957	90.426	88.298	88.298			983	72.917	81.25	75	75			983	55.882	89.706	76.471	64.706			983	83.077	84.615	81.538	84.615			983	72.527	67.582	68.681	51.648			983	50.847	66.102	54.237	59.322			983
984	76.923	91.304	87.96	77.592			984	75.532	88.298	88.298	85.106			984	77.083	87.5	83.333	83.333			984	52.941	79.412	70.588	64.706			984	78.462	80	75.385	80			984	73.626	69.231	70.879	46.154			984	57.627	76.271	62.712	66.102			984
985	73.244	89.632	87.96	74.582			985	68.085	88.298	87.234	85.106			985	70.833	81.25	75	75			985	50	88.235	66.176	60.294			985	72.308	75.385	67.692	73.846			985	80.769	76.374	76.923	58.242			985	45.763	64.407	45.763	49.153			985
986	80.268	91.639	88.963	81.271			986	71.277	86.17	86.17	86.17			986	81.25	93.75	91.667	91.667			986	63.235	88.235	79.412	72.059			986	81.538	83.077	81.538	83.077			986	71.978	66.484	67.033	43.407			986	47.458	76.271	52.542	64.407			986
987	74.916	87.625	85.284	76.589			987	71.277	94.681	93.617	91.489			987	68.75	89.583	81.25	81.25			987	52.941	82.353	64.706	60.294			987	75.385	80	73.846	78.462			987	76.923	70.33	70.879	51.099			987	49.153	74.576	49.153	54.237			987
988	76.254	89.632	87.96	76.589			988	67.021	87.234	86.17	84.043			988	79.167	89.583	85.417	85.417			988	57.353	88.235	75	67.647			988	78.462	81.538	78.462	81.538			988	76.923	71.978	73.077	51.099			988	57.627	71.186	57.627	61.017			988
989	79.264	92.308	88.963	80.602			989	68.085	90.426	88.298	87.234			989	77.083	83.333	81.25	81.25			989	48.529	85.294	69.118	63.235			989	80	83.077	75.385	81.538			989	71.978	70.33	70.33	50.549			989	45.763	64.407	45.763	55.932			989
990	79.599	92.308	90.635	80.936			990	69.149	87.234	86.17	84.043			990	75	81.25	81.25	81.25			990	57.353	89.706	69.118	66.176			990	80	83.077	73.846	83.077			990	75.824	71.978	73.077	46.703			990	44.068	67.797	49.153	55.932			990
991	76.254	91.304	87.291	76.923			991	65.957	88.298	86.17	86.17			991	68.75	89.583	81.25	81.25			991	45.588	86.765	63.235	55.882			991	75.385	84.615	69.231	84.615			991	76.374	71.978	71.978	54.396			991	42.373	67.797	44.068	50.847			991
992	81.94	92.642	89.967	82.609			992	73.404	92.553	90.426	90.426			992	72.917	83.333	79.167	79.167			992	54.412	85.294	75	67.647			992	84.615	84.615	81.538	84.615			992	73.626	70.33	70.879	50.549			992	45.763	64.407	47.458	54.237			992
993	79.599	92.308	90.635	80.936			993	60.638	86.17	85.106	85.106			993	81.25	95.833	89.583	89.583			993	44.118	82.353	57.353	51.471			993	67.692	76.923	64.615	73.846			993	78.022	73.077	73.626	54.945			993	57.627	74.576	57.627	59.322			993
994	78.261	91.304	88.963	79.599			994	69.149	93.617	90.426	89.362			994	70.833	85.417	83.333	83.333			994	61.765	89.706	73.529	66.176			994	81.538	89.231	75.385	86.154			994	69.78	64.286	65.385	46.703			994	50.847	74.576	52.542	57.627			994
995	78.595	89.967	89.298	79.933			995	69.149	91.489	89.362	88.298			995	77.083	87.5	85.417	85.417			995	45.588	82.353	64.706	58.824			995	76.923	80	75.385	80			995	71.978	68.132	70.879	51.099			995	40.678	71.186	40.678	54.237			995
996	77.926	90.635	89.298	79.933			996	68.085	94.681	93.617	91.489			996	75	87.5	85.417	85.417			996	44.118	80.882	58.824	55.882			996	76.923	81.538	72.308	80			996	75.275	69.78	70.33	49.451			996	50.847	69.492	54.237	55.932			996
997	75.585	89.298	86.957	76.589			997	72.34	90.426	90.426	90.426			997	70.833	89.583	83.333	83.333			997	60.294	86.765	73.529	67.647			997	83.077	89.231	80	86.154			997	80.769	74.725	76.374	51.648			997	47.458	69.492	47.458	52.542			997
998	77.258	89.967	86.957	77.592			998	74.468	92.553	91.489	90.426			998	77.083	85.417	83.333	83.333			998	54.412	83.824	72.059	64.706			998	81.538	81.538	80	81.538			998	75.824	70.33	70.879	45.604			998	49.153	71.186	50.847	54.237			998
999	78.595	91.973	90.301	79.933			999	73.404	93.617	91.489	91.489			999	68.75	83.333	81.25	81.25			999	44.118	83.824	55.882	47.059			999	69.231	81.538	60	75.385			999	78.022	73.077	74.176	54.396			999	44.068	66.102	44.068	52.542			999
[truncated: 4 more columns]

## Sheet: FigS2
Figure S2A				Figure S2B				Figure S2C				Figure S2D				Figure S2E				Figure S2F
discover_subject_id	trial_blk1	trial_blk2		validation1_subject_id	trial_blk1	trial_blk2		validation2_subject_id	trial_blk1	trial_blk2		discover_subject_id	trial_blk1	trial_blk2		validation1_subject_id	trial_blk1	trial_blk2		validation2_subject_id	trial_blk1	trial_blk2
0	1	1		0	1	1		0	1	0		0	1	1		0	0	1		0	1	0
1	1	1		1	0	1		1	1	1		1	1	1		1	1	1		1	1	1
2	1	1		2	1	0		2	1	1		2	1	1		2	1	1		2	1	1
3	1	1		3	0	1		3	1	1		3	1	1		3	1	1		3	1	1
4	0	0		4	0	1		4	1	1		4	1	0		4	1	1		4	1	1
5	1	1		5	1	1		5	1	0		5	1	1		5	1	1		5	1	1
6	1	0		6	1	1		6	1	1		6	1	1		6	0	1		6	0	1
7	1	0		7	1	0		7	0	1		7	0	0		7	1	0		7	1	0
8	1	1		8	1	1		8	1	0		8	1	1		8	1	1		8	1	1
9	0	0		9	1	1		9	1	1		9	1	0		9	1	1		9	0	1
10	0	1		10	0	1		10	1	1		10	1	1		10	0	1		10	0	1
11	1	1		11	1	1		11	1	1		11	1	1		11	1	1		11	1	1
12	0	1		12	1	0		12	1	1		12	1	1		12	1	0		12	1	0
13	1	1		13	1	1		13	1	1		13	1	1		13	1	1		13	1	1
14	1	1		14	1	0		14	1	1		14	0	0		14	1	0		14	0	1
15	0	0		15	0	1		15	1	1		15	0	1		15	1	0		15	1	1
16	1	1		16	1	0		16	1	1		16	1	1		16	1	0		16	1	0
17	1	1		17	0	1		17	1	1		17	1	1		17	1	1		17	1	1
18	0	1		18	0	1		18	0	1		18	0	0		18	1	1		18	1	1
19	1	0		19	1	1		19	0	1		19	1	1		19	1	1		19	1	1
20	0	1		20	1	1		20	1	1		20	0	1		20	1	1		20	1	0
21	1	1		21	1	1		21	1	1		21	1	0		21	1	1		21	1	1
22	0	1		22	0	1		22	1	1		22	1	0		22	1	0		22	1	0
23	0	1		23	1	1		23	1	0		23	1	0		23	1	1		23	1	0
24	1	1		24	0	0		24	1	1		24	1	1		24	1	1		24	1	1
25	0	1		25	0	1		25	0	1		25	1	1		25	1	1		25	1	0
26	1	1		26	1	0		26	1	1		26	1	1		26	1	1		26	1	1
27	1	1		27	1	0		27	1	1		27	1	1		27	1	1		27	1	1
28	1	1		28	1	1		28	1	1		28	0	0		28	1	1		28	1	1
29	1	1		29	1	1		29	1	1		29	1	1		29	1	1		29	1	1
30	1	1		30	1	1		30	1	1		30	1	1		30	1	1		30	1	1
31	1	1		31	1	1		31	1	1		31	1	1		31	1	1		31	1	1
32	1	1		32	0	0		32	1	1		32	1	0		32	1	1		32	1	1
33	1	1		33	1	1		33	1	1		33	1	1		33	1	1		33	1	1
34	1	1		34	0	0		34	1	1		34	1	1		34	0	0		34	1	1
35	1	1		35	1	1		35	1	0		35	1	1		35	1	1		35	0	1
36	1	1		36	1	0		36	1	1		36	0	1		36	1	0		36	1	1
37	0	0		37	1	0		37	0	1		37	0	1		37	1	0		37	1	1
38	0	1		38	1	1		38	0	1		38	1	0		38	1	1		38	1	0
39	1	1		39	1	0		39	1	1		39	1	0		39	1	1		39	1	1
40	1	0		40	1	1		40	0	1		40	1	0		40	1	1		40	1	1
41	1	0		41	1	1		41	0	1		41	1	1		41	1	1		41	0	1
42	1	1		42	1	1		42	1	1		42	1	1		42	1	1		42	1	1
43	0	1		43	1	1		43	1	1		43	1	1		43	1	1		43	1	1
44	0	1		44	1	1		44	1	1		44	1	1		44	1	1		44	1	1
45	1	1		45	1	1		45	1	1		45	1	0		45	1	1		45	1	0
46	1	1		46	1	1		46	1	1		46	1	1		46	1	1		46	1	1
47	1	1		47	1	0		47	0	1		47	1	1		47	1	1		47	0	1
48	1	0		48	0	1		48	1	1		48	1	1		48	1	1		48	1	1
49	1	0		49	1	1		49	0	1		49	1	0		49	1	1		49	1	1
50	1	1		50	1	1		50	1	1		50	1	1		50	1	1		50	1	1
51	1	1		51	1	1		51	1	1		51	1	1		51	1	1		51	1	1
52	0	0		52	0	1		52	1	1		52	0	0		52	1	1		52	1	1
53	1	0		53	1	0		53	1	1		53	1	1		53	1	0		53	1	1
54	1	1		54	1	1		54	1	0		54	1	1		54	1	1		54	1	1
55	1	1		55	0	1		55	1	0		55	1	1		55	1	1		55	0	0
56	1	0		56	1	1		56	1	1		56	1	1		56	1	1		56	1	1
57	1	1		57	1	1		57	1	1		57	1	0		57	1	1		57	1	1
58	0	1		58	1	1		58	1	1		58	1	1		58	1	1		58	1	1
59	1	0		59	0	1		59	1	0		59	1	0		59	0	1		59	1	0
60	1	0		60	1	0		60	1	1		60	1	1		60	1	0		60	1	1
61	1	1		61	1	0		61	0	0		61	1	1		61	1	1		61	1	0
62	1	1		62	1	1		62	1	0		62	1	1		62	1	1		62	1	0
63	0	1		63	1	0		63	1	0		63	1	1		63	1	1		63	1	1
64	1	1		64	1	1		64	1	0		64	1	1		64	1	1		64	1	1
65	1	1		65	1	1		65	1	1		65	1	1		65	0	1		65	1	1
66	1	1		66	1	1		66	1	1		66	1	1		66	1	1		66	1	1
67	0	0		67	1	0		67	1	1		67	1	1		67	1	1		67	1	1
68	0	1		68	1	0		68	1	1		68	1	0		68	1	1		68	1	1
69	1	1		69	0	1		69	1	1		69	1	1		69	1	1		69	1	1
70	1	0		70	1	1		70	1	0		70	0	1		70	1	0		70	1	1
71	1	1		71	0	1		71	1	0		71	1	1		71	0	1		71	1	1
72	1	0		72	1	1		72	1	1		72	1	1		72	1	1		72	1	1
73	1	1		73	0	1		73	1	1		73	1	1		73	0	1		73	1	1
74	1	1		74	0	1		74	1	1		74	1	1		74	1	1		74	1	1
75	1	0		75	1	1		75	1	1		75	1	1		75	1	1		75	1	0
76	1	0		76	1	1		76	1	1		76	1	0		76	1	1		76	1	1
77	1	1		77	1	1		77	1	0		77	1	1		77	1	1		77	1	0
78	1	1		78	1	1		78	1	1		78	1	1		78	1	1		78	1	0
79	1	1		79	1	0		79	1	1		79	1	1		79	1	1		79	1	1
80	0	1		80	1	0		80	1	1		80	1	1		80	1	0		80	1	1
81	1	1		81	1	1		81	1	1		81	1	1		81	1	1		81	1	1
82	1	1		82	0	1		82	1	1		82	1	1		82	0	1		82	1	1
83	0	0		83	1	1		83	1	1		83	1	0		83	1	1		83	1	1
84	0	0		84	1	1		84	0	1		84	0	0		84	1	1		84	1	1
85	1	1		85	1	1		85	1	1		85	1	1		85	1	1		85	1	1
86	0	0		86	1	1		86	0	0		86	1	1		86	1	1		86	1	1
87	0	0		87	1	1		87	1	1		87	1	1		87	1	1		87	1	1
88	1	1		88	1	1		88	1	0		88	1	1		88	1	1		88	0	0
89	1	1		89	0	0		89	1	1		89	1	1		89	1	1		89	1	1
90	1	0		90	0	1		90	1	1		90	1	0		90	1	1		90	1	1
91	1	0		91	1	1		91	1	1		91	1	0		91	1	1		91	0	0
92	1	1		92	1	0		92	1	1		92	1	1		92	1	1		92	1	1
93	1	0		93	1	1		93	1	1		93	1	1		93	1	0		93	1	0
94	1	1		94	0	1		94	1	1		94	1	1		94	0	0		94	1	1
95	1	1		95	1	1		95	1	1		95	1	1		95	0	1		95	1	1
96	1	1						96	1	1		96	1	1						96	1	1
97	1	1						97	1	1		97	1	1						97	1	1
98	1	0						98	1	1		98	1	1						98	1	1
99	1	1						99	0	1		99	1	1						99	0	0
100	0	1						100	1	0		100	1	1						100	1	1
101	1	1						101	1	0		101	1	1						101	1	1
102	1	1						102	1	1		102	1	1						102	1	0
103	1	1						103	1	1		103	1	0						103	1	1
104	1	0						104	1	1		104	1	1						104	1	1
105	0	1						105	1	0		105	0	1						105	1	1
106	1	0						106	1	1		106	1	1						106	1	1
107	1	1						107	0	1		107	1	1						107	0	1
108	1	1						108	1	1		108	1	1						108	1	1
109	1	0						109	1	1		109	1	1						109	1	1
110	1	0						110	1	1		110	0	1						110	1	1
111	1	1						111	1	1		111	1	1						111	1	1
112	1	0						112	0	0		112	1	0						112	1	0
113	1	0						113	1	1		113	1	0						113	1	0
114	1	1						114	1	1		114	1	1						114	1	1
115	1	0						115	1	1		115	1	1						115	1	1
116	1	1						116	1	1		116	1	1						116	1	1
117	1	0						117	1	0		117	0	1						117	0	1
118	0	1						118	1	1		118	0	1						118	1	1
119	1	0						119	1	1		119	1	1						119	1	1
120	1	1						120	1	1		120	1	1						120	1	1
121	1	1						121	1	1		121	1	1						121	1	1
122	1	1						122	1	1		122	1	1						122	1	1
123	1	1						123	1	1		123	1	1						123	1	1
124	0	1						124	1	0		124	0	1						124	1	1
125	1	1						125	1	0		125	1	1						125	1	0
126	1	1						126	0	1		126	1	1						126	1	1
127	1	0										127	1	0
128	1	1										128	1	1
129	1	0										129	1	1
130	1	1										130	1	0
131	0	0										131	1	1
132	1	1										132	1	1
133	1	1										133	1	1
134	1	1										134	1	1
135	1	1										135	1	0
136	1	1										136	1	0
137	1	1										137	1	1
138	1	1										138	1	1
139	1	1										139	1	0
140	1	1										140	1	1
141	1	1										141	0	0
142	1	1										142	1	1
143	1	1										143	1	0
144	1	1										144	1	1
145	0	0										145	1	0
146	1	1										146	1	1
147	0	0										147	1	0
148	0	0										148	1	1
149	0	1										149	1	0
150	1	0										150	1	1
151	1	1										151	1	1
152	0	0										152	1	0
153	1	1										153	1	1
154	1	1										154	1	1
155	1	1										155	1	1
156	0	0										156	1	1
157	1	0										157	1	1
158	1	0										158	1	0
159	1	0										159	1	1
160	1	1										160	1	1
161	1	1										161	1	1
162	1	1										162	1	1
163	0	1										163	0	1
164	1	1										164	1	1
165	1	1										165	1	0
166	1	1										166	1	0
167	1	1										167	1	1
168	1	1										168	1	1
169	1	1										169	1	1
170	1	1										170	1	1
171	0	0										171	1	0
172	1	1										172	1	1
173	1	1										173	1	1
174	0	1										174	1	1
175	1	1										175	1	1
176	1	1										176	1	1
177	0	0										177	1	1
178	0	1										178	0	0
179	1	1										179	1	1
180	1	1										180	1	1
181	0	1										181	1	1
182	1	0										182	1	1
183	0	1										183	0	1
184	0	0										184	1	0
185	0	0										185	0	1
186	0	1										186	0	1
187	1	1										187	1	0
188	1	1										188	1	1
189	1	1										189	1	1
190	1	1										190	1	0
191	1	1										191	1	1
192	1	1										192	1	1
193	1	1										193	1	1
194	1	1										194	1	1
195	1	1										195	1	1
196	1	1										196	1	1
197	0	1										197	0	1
198	1	1										198	1	1
199	1	1										199	1	0
200	1	0										200	0	1
201	1	0										201	1	1
202	1	1										202	0	1
203	1	1										203	1	1
204	0	1										204	1	1
205	1	1										205	1	1
206	1	1										206	1	1
207	1	1										207	1	1
208	1	1										208	1	1
209	1	1										209	1	1
210	1	0										210	1	1
211	1	0										211	1	1
212	1	0										212	1	0
213	1	0										213	1	0
214	1	1										214	1	0
215	0	1										215	1	1
216	1	0										216	1	0
217	1	1										217	1	1
218	1	1										218	1	0
219	1	1										219	1	1
220	1	0										220	1	1
221	1	1										221	1	0
222	1	1										222	1	1
223	0	1										223	1	1
224	1	1										224	1	1
225	1	1										225	1	1
226	0	1										226	1	1
227	1	1										227	1	1
228	1	1										228	1	1
229	0	0										229	1	1
230	0	0										230	0	0
231	1	0										231	1	1
232	1	0										232	1	1
233	1	1										233	1	1
234	1	1										234	1	1
235	1	1										235	1	1
236	1	0										236	1	1
237	1	0										237	1	1
238	1	0										238	1	0
239	1	1										239	1	1
240	1	0										240	1	1
241	0	1										241	1	1
242	1	1										242	1	1
243	1	1										243	1	1
244	1	1										244	1	1
245	1	1										245	1	1
246	1	1										246	1	1
247	1	1										247	1	1
248	1	1										248	1	1
249	1	1										249	1	1
250	1	1										250	1	1
251	1	1										251	1	1
252	1	0										252	1	1
253	1	0										253	1	1
254	1	0										254	1	1
255	1	1										255	1	1
256	1	0										256	1	1
257	0	1										257	0	0
258	1	1										258	1	1
259	1	0										259	1	0
260	1	1										260	1	1
261	1	1										261	1	1
262	1	1										262	1	1
263	1	1										263	1	1
264	1	1										264	1	1
265	1	0										265	1	0
266	0	0										266	1	1
267	1	1										267	1	1
268	0	0										268	1	1
269	1	0										269	1	0
270	1	1										270	1	1
271	1	1										271	1	1
272	1	0										272	1	0
273	0	1										273	1	1
274	1	1										274	1	1
275	1	1										275	1	1
276	1	1										276	1	0
277	1	1										277	1	1
278	1	1										278	1	1
279	1	1										279	1	1
280	1	1										280	1	0
281	0	1										281	1	1
282	1	1										282	1	1
283	1	1										283	1	1
284	1	0										284	1	1
285	1	1										285	1	1
286	1	1										286	1	1
287	1	1										287	1	1
288	1	1										288	1	0
289	1	1										289	1	1
290	1	1										290	1	1
291	1	0										291	1	1
292	1	1										292	1	1
293	1	1										293	1	1
294	1	1										294	1	1
295	1	0										295	1	0
296	1	0										296	1	0
297	0	0										297	1	1
298	1	1										298	1	1
299	1	1										299	1	1
300	1	1										300	1	1
301	1	1										301	1	1
302	1	0										302	1	0
303	1	1										303	1	1
304	1	1										304	1	1
305	0	1										305	1	1
306	1	1										306	1	0
307	1	1										307	1	1
308	1	0										308	0	1
309	0	1										309	1	1
310	0	0										310	1	1
311	1	0										311	1	1
312	0	0										312	0	0
313	1	0										313	1	0
314	1	0										314	1	0
315	1	1										315	1	1
316	1	0										316	1	1
317	1	1										317	1	1
318	1	1										318	1	1
319	1	1										319	1	1
320	0	1										320	1	1
321	0	0										321	0	0
322	1	0										322	1	1
323	1	1										323	1	1
324	1	0										324	1	1
325	1	1										325	1	1
326	0	0										326	0	0
327	1	1										327	1	1
328	1	1										328	1	1
329	1	0										329	1	1
330	0	0										330	1	0
331	0	0										331	1	1
332	1	1										332	0	0
333	1	1										333	1	1
334	1	1										334	1	0
335	1	1										335	1	1
336	1	1										336	1	1
337	0	1										337	1	1
338	1	1										338	1	1
339	1	1										339	1	1
340	0	1										340	1	1
341	1	1										341	1	1
342	1	1										342	1	1
343	1	1										343	1	1
344	1	1										344	1	1
345	0	1										345	0	0
346	1	0										346	1	1
347	1	1										347	1	1
348	0	1										348	1	1
349	1	0										349	1	1
350	0	0										350	0	0
351	1	0										351	1	0
352	0	0										352	0	1
353	1	1										353	1	1
354	1	1										354	1	1
355	1	1										355	1	1
356	1	1										356	1	1
357	1	1										357	1	1
358	1	1										358	0	1
359	1	0										359	1	0
360	1	1										360	1	1
361	0	1										361	0	1
362	1	1										362	1	1
363	1	1										363	1	0
364	1	0										364	1	0
365	0	0										365	0	0
366	1	1										366	1	1
367	1	1										367	1	1
368	1	0										368	1	1
369	1	1										369	1	1
370	1	0										370	1	0
371	1	0										371	1	1
372	0	1										372	0	0
373	1	1										373	1	1
374	1	1										374	1	1
375	0	1										375	1	1
376	0	1										376	1	1
377	1	1										377	1	0

## Sheet: FigS3
Figure S3A				Figure S3B				Figure S3C				Figure S3D				Figure S3E				Figure S3F
discover_subject_id	trial_blk1	trial_blk2		validation1_subject_id	trial_blk1	trial_blk2		validation2_subject_id	trial_blk1	trial_blk2		discover_subject_id	trial_blk1	trial_blk2		validation1_subject_id	trial_blk1	trial_blk2		validation2_subject_id	trial_blk1	trial_blk2
0	1	0		0	1	0		0	1	1		0	1	1		0	1	1		0	1	0
1	0	1		1	0	1		1	1	1		1	1	0		1	0	1		1	1	1
2	1	1		2	0	0		2	1	0		2	1	0		2	1	0		2	1	0
3	1	1		3	0	1		3	1	1		3	1	1		3	1	1		3	1	1
4	1	0		4	0	0		4	1	1		4	1	0		4	0	1		4	1	1
5	1	1		5	1	1		5	1	0		5	1	1		5	1	1		5	1	1
6	0	0		6	1	1		6	1	1		6	1	0		6	1	1		6	1	1
7	0	0		7	0	1		7	0	1		7	0	0		7	1	1		7	1	1
8	1	1		8	1	1		8	1	0		8	1	1		8	1	1		8	1	0
9	0	0		9	1	1		9	1	1		9	0	0		9	1	1		9	1	1
10	0	1		10	1	1		10	0	0		10	0	1		10	1	0		10	1	1
11	1	1		11	0	1		11	1	1		11	1	1		11	1	1		11	1	1
12	0	1		12	1	0		12	1	1		12	1	1		12	0	0		12	1	0
13	1	0		13	1	1		13	1	1		13	1	0		13	1	1		13	1	1
14	0	0		14	0	0		14	1	1		14	0	0		14	1	1		14	1	1
15	0	0		15	0	0		15	1	1		15	0	1		15	0	0		15	1	1
16	0	0		16	0	1		16	1	0		16	0	1		16	0	1		16	1	0
17	0	1		17	0	1		17	1	0		17	1	1		17	1	1		17	1	0
18	1	1		18	1	1		18	0	1		18	0	1		18	1	1		18	0	1
19	1	0		19	1	0		19	0	1		19	1	1		19	1	1		19	1	1
20	0	1		20	1	1		20	1	1		20	0	0		20	1	1		20	1	1
21	1	1		21	1	1		21	1	1		21	1	0		21	1	1		21	1	1
22	1	1		22	1	1		22	0	1		22	1	0		22	1	1		22	1	0
23	1	1		23	1	1		23	1	0		23	1	0		23	1	0		23	1	1
24	1	1		24	0	0		24	1	1		24	1	1		24	0	1		24	1	1
25	1	0		25	0	1		25	0	1		25	1	1		25	1	1		25	1	1
26	1	1		26	1	0		26	1	1		26	1	0		26	1	1		26	1	1
27	1	1		27	0	0		27	1	1		27	1	1		27	0	0		27	1	1
28	1	1		28	0	1		28	0	0		28	1	0		28	1	1		28	1	1
29	0	0		29	0	0		29	1	1		29	1	0		29	1	1		29	1	1
30	1	1		30	1	1		30	1	0		30	1	1		30	1	1		30	1	0
31	1	1		31	0	1		31	1	0		31	1	1		31	1	1		31	1	1
32	1	1		32	1	1		32	1	1		32	0	1		32	1	1		32	1	1
33	1	1		33	1	1		33	1	1		33	1	1		33	1	1		33	1	1
34	0	1		34	1	0		34	1	1		34	1	1		34	0	0		34	1	1
35	1	1		35	1	1		35	1	0		35	1	0		35	1	1		35	0	1
36	1	1		36	0	0		36	1	1		36	0	1		36	1	0		36	1	1
37	0	0		37	0	1		37	0	1		37	0	0		37	0	0		37	1	1
38	0	0		38	1	1		38	0	0		38	1	0		38	1	1		38	0	1
39	1	1		39	1	0		39	1	1		39	1	0		39	1	1		39	0	1
40	1	1		40	1	1		40	1	1		40	1	0		40	1	1		40	1	1
41	1	0		41	1	1		41	0	0		41	0	1		41	1	0		41	0	1
42	0	1		42	0	0		42	1	1		42	1	1		42	0	1		42	1	1
43	0	1		43	0	1		43	1	1		43	1	1		43	1	1		43	1	1
44	1	1		44	1	1		44	0	0		44	1	0		44	1	0		44	1	0
45	1	0		45	1	1		45	1	1		45	1	1		45	1	1		45	1	0
46	1	0		46	0	0		46	1	1		46	1	1		46	1	1		46	1	1
47	1	0		47	1	1		47	1	1		47	1	1		47	1	1		47	1	1
48	1	0		48	0	1		48	0	1		48	1	0		48	1	0		48	1	1
49	0	0		49	1	1		49	0	1		49	1	1		49	1	1		49	1	1
50	1	1		50	1	1		50	1	1		50	1	1		50	1	1		50	1	1
51	1	0		51	1	1		51	1	1		51	1	1		51	1	1		51	1	1
52	0	0		52	1	0		52	1	0		52	0	0		52	1	1		52	1	1
53	1	0		53	1	0		53	1	1		53	1	0		53	1	1		53	1	1
54	1	1		54	1	1		54	1	1		54	1	1		54	1	1		54	1	1
55	1	1		55	0	1		55	0	0		55	1	1		55	0	1		55	0	1
56	1	0		56	1	1		56	0	1		56	1	1		56	1	1		56	0	1
57	1	0		57	0	1		57	0	1		57	1	0		57	0	1		57	1	0
58	1	0		58	1	1		58	1	0		58	1	1		58	1	1		58	1	1
59	1	1		59	0	1		59	1	0		59	1	1		59	1	1		59	0	0
60	0	0		60	1	0		60	1	1		60	1	0		60	1	0		60	1	0
61	1	0		61	1	0		61	1	0		61	1	1		61	1	1		61	1	0
62	1	1		62	0	1		62	0	0		62	1	1		62	1	1		62	1	0
63	1	1		63	1	0		63	0	1		63	1	1		63	1	1		63	1	1
64	0	1		64	1	1		64	0	0		64	0	1		64	1	1		64	1	1
65	1	1		65	0	0		65	1	1		65	1	1		65	0	0		65	1	1
66	0	1		66	0	1		66	1	1		66	0	1		66	1	1		66	0	1
67	0	1		67	1	1		67	1	1		67	1	1		67	1	1		67	1	1
68	0	1		68	0	0		68	1	1		68	1	0		68	1	1		68	1	1
69	1	1		69	1	0		69	1	1		69	1	1		69	1	1		69	1	1
70	1	1		70	1	1		70	1	1		70	1	1		70	1	0		70	1	0
71	1	0		71	1	1		71	1	1		71	1	0		71	1	1		71	1	1
72	1	0		72	0	0		72	1	1		72	1	1		72	1	1		72	1	1
73	1	0		73	0	1		73	1	1		73	1	0		73	0	1		73	1	1
74	1	1		74	0	1		74	1	1		74	1	1		74	1	1		74	1	1
75	0	1		75	1	0		75	1	1		75	1	0		75	1	1		75	1	1
76	1	0		76	1	0		76	1	0		76	1	1		76	1	1		76	1	1
77	1	1		77	1	1		77	1	0		77	1	0		77	1	0		77	1	1
78	1	1		78	1	1		78	1	1		78	1	1		78	1	1		78	1	0
79	0	0		79	1	1		79	0	0		79	1	1		79	1	1		79	1	1
80	1	1		80	1	0		80	1	1		80	1	0		80	1	1		80	1	1
81	1	1		81	1	1		81	1	1		81	0	1		81	1	1		81	1	1
82	1	1		82	0	1		82	1	1		82	1	0		82	0	1		82	1	1
83	1	1		83	1	0		83	1	1		83	1	0		83	1	0		83	1	1
84	0	0		84	1	1		84	0	1		84	0	0		84	0	1		84	0	1
85	1	1		85	1	1		85	0	1		85	1	1		85	1	0		85	1	1
86	1	0		86	1	0		86	0	0		86	1	1		86	1	1		86	1	1
87	0	1		87	1	1		87	1	1		87	1	1		87	1	1		87	1	1
88	1	1		88	1	1		88	0	0		88	1	1		88	1	1		88	0	0
89	1	1		89	0	0		89	1	0		89	1	1		89	1	1		89	1	1
90	1	1		90	1	1		90	1	1		90	1	1		90	1	1		90	1	1
91	1	1		91	1	1		91	1	1		91	0	1		91	1	1		91	1	1
92	1	1		92	1	1		92	1	1		92	1	0		92	1	1		92	1	1
93	0	0		93	1	1		93	1	1		93	1	1		93	1	1		93	1	0
94	1	1		94	0	1		94	1	1		94	1	0		94	0	0		94	1	1
95	1	1		95	1	1		95	1	1		95	0	1		95	1	1		95	1	1
96	1	0						96	1	1		96	1	1						96	1	1
97	1	1						97	0	1		97	1	1						97	1	0
98	1	0						98	1	1		98	1	1						98	1	1
99	1	1						99	0	1		99	1	1						99	0	0
100	1	1						100	1	0		100	1	1						100	1	1
101	1	1						101	1	0		101	1	1						101	1	0
102	1	1						102	1	1		102	1	1						102	1	0
103	1	0						103	1	1		103	1	0						103	1	1
104	1	0						104	1	1		104	1	1						104	1	1
105	1	0						105	1	0		105	0	1						105	1	1
106	1	1						106	0	0		106	1	1						106	1	1
107	1	1						107	0	0		107	1	0						107	0	1
108	1	0						108	1	1		108	1	1						108	1	1
109	1	0						109	1	1		109	1	1						109	1	1
110	1	0						110	1	1		110	1	1						110	1	1
111	1	0						111	1	1		111	1	1						111	1	1
112	1	0						112	1	1		112	1	1						112	1	1
113	1	0						113	1	1		113	1	0						113	1	1
114	1	1						114	1	1		114	1	1						114	1	1
115	0	0						115	1	1		115	1	1						115	1	1
116	1	1						116	1	1		116	1	1						116	1	1
117	0	1						117	1	0		117	0	1						117	1	0
118	0	0						118	1	1		118	0	0						118	1	1
119	1	1						119	1	1		119	1	1						119	1	1
120	1	1						120	1	1		120	1	1						120	1	1
121	0	1						121	1	1		121	1	1						121	1	1
122	1	1						122	1	1		122	1	1						122	1	1
123	1	0						123	1	1		123	1	1						123	1	1
124	1	1						124	1	0		124	1	1						124	0	1
125	1	0						125	1	0		125	1	1						125	1	0
126	1	1						126	0	1		126	1	1						126	0	1
127	0	1										127	0	1
128	1	1										128	1	1
129	0	1										129	1	0
130	1	0										130	1	1
131	1	0										131	1	1
132	0	1										132	1	1
133	1	1										133	1	1
134	1	0										134	1	1
135	0	1										135	0	1
136	1	1										136	1	0
137	1	1										137	1	1
138	1	0										138	1	1
139	0	0										139	1	1
140	1	1										140	1	1
141	1	0										141	0	1
142	1	1										142	1	1
143	0	0										143	1	0
144	1	1										144	0	1
145	1	0										145	1	0
146	0	1										146	1	1
147	0	1										147	0	0
148	1	0										148	0	1
149	0	0										149	1	0
150	0	0										150	1	0
151	1	1										151	1	1
152	0	1										152	0	1
153	1	1										153	1	1
154	1	1										154	1	1
155	0	1										155	1	1
156	0	0										156	1	0
157	1	0										157	1	1
158	1	0										158	1	1
159	1	0										159	1	0
160	1	1										160	1	1
161	1	1										161	1	0
162	1	0										162	1	0
163	1	1										163	1	1
164	1	1										164	1	1
165	1	1										165	1	1
166	1	1										166	1	0
167	1	1										167	1	1
168	1	1										168	1	1
169	1	1										169	1	1
170	1	1										170	1	1
171	0	0										171	1	0
172	1	1										172	1	1
173	1	1										173	1	1
174	0	1										174	1	1
175	1	1										175	1	1
176	1	1										176	1	1
177	1	0										177	1	0
178	0	1										178	0	1
179	0	1										179	1	1
180	1	1										180	1	1
181	1	0										181	1	1
182	1	0										182	1	1
183	0	1										183	0	1
184	0	1										184	0	1
185	1	1										185	0	1
186	1	1										186	0	1
187	1	1										187	1	1
188	1	1										188	1	1
189	1	1										189	1	1
190	1	0										190	1	1
191	1	1										191	1	0
192	1	1										192	1	1
193	1	1										193	1	1
194	1	1										194	1	1
195	1	0										195	1	1
196	1	0										196	1	0
197	1	1										197	0	1
198	0	1										198	1	1
199	1	1										199	1	1
200	1	0										200	1	1
201	1	0										201	1	0
202	0	1										202	1	1
203	0	0										203	1	1
204	0	1										204	1	1
205	1	1										205	1	0
206	1	1										206	1	1
207	1	0										207	1	1
208	1	1										208	1	1
209	1	1										209	1	1
210	1	0										210	1	1
211	1	1										211	1	1
212	1	0										212	1	0
213	1	0										213	1	0
214	1	0										214	1	0
215	0	1										215	1	1
216	1	0										216	1	0
217	1	1										217	1	1
218	1	1										218	1	0
219	0	1										219	1	1
220	1	1										220	1	1
221	1	1										221	1	1
222	1	1										222	1	0
223	1	0										223	1	1
224	0	1										224	1	1
225	1	1										225	0	1
226	0	1										226	1	1
227	1	1										227	1	1
228	0	1										228	1	1
229	0	0										229	0	1
230	0	0										230	1	0
231	0	0										231	1	0
232	0	0										232	1	0
233	0	1										233	1	1
234	1	0										234	1	1
235	1	1										235	1	1
236	1	1										236	1	1
237	1	1										237	1	1
238	0	0										238	1	0
239	1	1										239	1	1
240	1	0										240	1	1
241	1	1										241	1	1
242	1	1										242	1	0
243	1	0										243	1	1
244	1	1										244	1	0
245	1	1										245	1	1
246	0	0										246	1	1
247	0	1										247	1	1
248	1	1										248	1	1
249	1	1										249	0	1
250	1	1										250	1	1
251	0	1										251	1	1
252	1	0										252	1	1
253	1	0										253	1	1
254	1	0										254	1	1
255	1	1										255	1	1
256	1	0										256	1	1
257	0	0										257	0	0
258	1	0										258	1	1
259	0	0										259	1	1
260	1	1										260	1	0
261	1	0										261	1	1
262	0	1										262	1	1
263	1	1										263	1	1
264	1	1										264	1	1
265	1	0										265	1	0
266	1	0										266	1	0
267	1	1										267	1	1
268	0	1										268	1	1
269	0	0										269	1	0
270	1	1										270	1	1
271	1	1										271	1	1
272	1	1										272	1	0
273	1	1										273	1	1
274	1	1										274	1	1
275	0	1										275	1	1
276	0	1										276	1	1
277	1	1										277	1	1
278	1	1										278	1	1
279	1	1										279	1	1
280	1	1										280	1	1
281	1	1										281	1	1
282	0	1										282	1	1
283	1	1										283	1	1
284	0	0										284	1	1
285	1	1										285	1	0
286	1	1										286	1	1
287	1	1										287	1	1
288	0	0										288	0	1
289	1	1										289	1	1
290	1	1										290	1	1
291	1	1										291	1	1
292	1	1										292	1	1
293	1	1										293	1	1
294	1	1										294	1	1
295	1	0										295	1	1
296	0	0										296	1	0
297	0	0										297	0	1
298	0	1										298	1	1
299	1	1										299	1	1
300	1	1										300	1	1
301	1	1										301	1	0
302	1	0										302	1	0
303	1	0										303	1	1
304	0	0										304	0	1
305	1	0										305	0	1
306	1	0										306	1	0
307	1	1										307	1	1
308	1	0										308	1	1
309	0	1										309	1	0
310	1	0										310	1	1
311	1	1										311	0	1
312	0	0										312	0	0
313	1	1										313	1	1
314	1	0										314	0	1
315	1	0										315	1	1
316	1	1										316	1	0
317	1	1										317	1	1
318	1	1										318	1	1
319	0	1										319	1	0
320	0	0										320	1	1
321	1	1										321	0	0
322	0	0										322	0	1
323	0	1										323	1	1
324	1	1										324	1	1
325	1	1										325	1	1
326	0	0										326	1	1
327	1	1										327	1	1
328	1	1										328	1	1
329	0	0										329	1	1
330	1	0										330	1	1
331	0	1										331	0	1
332	1	1										332	0	1
333	1	1										333	1	1
334	1	1										334	1	1
335	1	1										335	1	1
336	1	1										336	1	1
337	1	1										337	1	1
338	0	1										338	0	1
339	1	1										339	1	1
340	0	1										340	1	1
341	1	1										341	1	1
342	0	0										342	1	1
343	0	1										343	1	1
344	1	1										344	1	1
345	1	1										345	1	0
346	1	0										346	1	1
347	1	1										347	1	1
348	1	1										348	1	1
349	1	1										349	1	1
350	0	0										350	1	1
351	1	1										351	1	1
352	1	0										352	0	1
353	1	1										353	1	1
354	1	0										354	1	1
355	1	0										355	1	1
356	1	0										356	1	1
357	0	0										357	1	1
358	1	1										358	0	0
359	1	0										359	0	0
360	1	1										360	1	1
361	0	1										361	0	1
362	1	1										362	1	1
363	1	1										363	1	1
364	1	0										364	1	0
365	1	0										365	1	0
366	1	1										366	1	1
367	1	1										367	1	1
368	1	0										368	1	1
369	0	1										369	1	1
370	1	1										370	1	1
371	1	1										371	1	1
372	0	1										372	1	0
373	1	1										373	1	1
374	1	0										374	1	1
375	1	1										375	1	1
376	0	1										376	1	0
377	1	1										377	1	1

## Sheet: FigS4
Figure S4A											Figure S4B
	validation1_cond_blk1	validation1_cond_blk2	validation1_cond_blk3	validation1_cond_blk4	validation1_ext_blk1	validation1_recall_CS+E_blk1	validation1_recall_CS+U_blk1					validation2_cond_blk1	validation2_cond_blk2	validation2_cond_blk3	validation2_cond_blk4	validation2_ext_blk1	validation2_recall_CS+E_blk1	validation2_recall_CS+U_blk2
threat_circuit_accuracy	59.4	64.6	70.8	69.8	70.2	70.1	63.2				threat_circuit_accuracy	65.4	85	74	73.2	57.9	70.2	70.2
whole_brain_feature_iter	validation1_cond_blk1	validation1_cond_blk2	validation1_cond_blk3	validation1_cond_blk4	validation1_ext_blk1	validation1_recall_CS+E_blk1	validation1_recall_CS+U_blk1				whole_brain_feature_iter	validation2_cond_blk1	validation2_cond_blk2	validation2_cond_blk3	validation2_cond_blk4	validation2_ext_blk1	validation2_recall_CS+E_blk1	validation2_recall_CS+U_blk2
0	84.375	70.8333	84.375	69.7917	74.4681	72.4138	67.8161				0	87.4016	90.55118110236221	83.46456692913385	81.10236220472441	61.904761904761905	75.80645161290323	76.61290322580645
1	88.5417	71.875	77.0833	78.125	76.5957	72.4138	71.2644				1	90.55118110236221	88.18897637795276	82.67716535433071	81.10236220472441	65.07936507936508	70.96774193548387	79.83870967741936
2	84.375	67.7083	80.2083	71.875	75.5319	65.5172	75.8621				2	85.8268	88.97637795275591	83.46456692913385	84.25196850393701	61.111111111111114	70.16129032258064	77.41935483870968
3	88.5417	69.7917	76.0417	78.125	74.4681	74.7126	70.1149				3	85.03937007874016	88.18897637795276	85.03937007874016	82.67716535433071	65.87301587301587	73.38709677419355	81.45161290322581
4	93.75	70.8333	69.7917	73.9583	77.6596	73.5632	65.5172				4	90.55118110236221	88.18897637795276	81.10236220472441	67.71653543307086	62.698412698412696	73.38709677419355	79.03225806451613
5	83.3333	71.875	83.3333	72.9167	74.4681	77.0115	67.8161				5	85.03937007874016	87.4016	85.03937007874016	70.07874015748031	65.07936507936508	75.80645161290323	79.83870967741936
6	84.375	67.7083	80.2083	79.1667	75.5319	72.4138	67.8161				6	85.03937007874016	86.61417322834646	80.31496062992126	83.46456692913385	59.523809523809526	75	79.03225806451613
7	89.5833	70.8333	76.0417	78.125	75.5319	72.4138	65.5172				7	85.03937007874016	88.18897637795276	82.67716535433071	81.10236220472441	60.317460317460316	71.7742	81.45161290322581
8	84.375	71.875	71.875	82.2917	74.4681	72.4138	66.6667				8	85.8268	89.76377952755905	80.31496062992126	83.46456692913385	61.111111111111114	74.19354838709677	79.83870967741936
9	87.5	68.75	71.875	80.2083	69.1489	71.2644	67.8161				9	91.33858267716535	87.4016	77.95275590551181	79.5276	59.523809523809526	74.19354838709677	81.45161290322581
10	85.4167	72.9167	79.1667	76.0417	69.1489	70.1149	65.5172				10	88.18897637795276	88.97637795275591	82.67716535433071	77.16535433070867	58.73015873015873	71.7742	73.38709677419355
11	88.5417	66.6667	75	79.1667	76.5957	73.5632	68.9655				11	89.76377952755905	88.97637795275591	80.31496062992126	74.80314960629921	63.492063492063494	72.58064516129032	79.83870967741936
12	87.5	68.75	76.0417	71.875	68.0851	67.8161	68.9655				12	86.61417322834646	89.76377952755905	83.46456692913385	67.71653543307086	61.904761904761905	74.19354838709677	77.41935483870968
13	87.5	71.875	73.9583	75	73.4043	70.1149	65.5172				13	89.76377952755905	88.97637795275591	85.03937007874016	79.5276	58.73015873015873	75.80645161290323	79.03225806451613
14	84.375	69.7917	81.25	72.9167	76.5957	70.1149	68.9655				14	87.4016	88.18897637795276	85.8268	79.5276	61.111111111111114	75	79.03225806451613
15	83.3333	75	81.25	82.2917	77.6596	65.5172	67.8161				15	85.8268	89.76377952755905	84.25196850393701	84.25196850393701	61.904761904761905	70.16129032258064	81.45161290322581
16	84.375	68.75	80.2083	75	68.0851	72.4138	70.1149				16	83.46456692913385	88.18897637795276	85.03937007874016	77.95275590551181	56.34920634920635	75	80.64516129032258
17	85.4167	69.7917	79.1667	79.1667	68.0851	68.9655	68.9655				17	87.4016	92.126	81.88976377952756	79.5276	60.317460317460316	70.16129032258064	82.25806451612904
18	84.375	68.75	81.25	80.2083	72.3404	75.8621	68.9655				18	84.25196850393701	91.33858267716535	81.10236220472441	77.16535433070867	64.28571428571429	70.16129032258064	80.64516129032258
19	84.375	70.8333	73.9583	76.0417	70.2128	70.1149	66.6667				19	87.4016	85.8268	79.5276	81.88976377952756	60.317460317460316	75	83.06451612903226
20	79.1667	69.7917	75	73.9583	76.5957	77.0115	66.6667				20	89.76377952755905	90.55118110236221	84.25196850393701	77.16535433070867	59.523809523809526	71.7742	85.48387096774194
21	82.2917	72.9167	80.2083	76.0417	71.2766	63.2184	65.5172				21	86.61417322834646	91.33858267716535	81.88976377952756	87.4016	64.28571428571429	68.54838709677419	73.38709677419355
22	86.4583	71.875	78.125	76.0417	76.5957	70.1149	67.8161				22	88.18897637795276	86.61417322834646	82.67716535433071	70.07874015748031	62.698412698412696	74.19354838709677	81.45161290322581
23	86.4583	73.9583	75	72.9167	72.3404	78.1609	68.9655				23	87.4016	88.18897637795276	80.31496062992126	77.16535433070867	64.28571428571429	72.58064516129032	78.2258
24	87.5	69.7917	68.75	75	73.4043	72.4138	73.5632				24	88.97637795275591	85.8268	79.5276	74.01574803149606	63.492063492063494	75	79.83870967741936
25	78.125	68.75	78.125	79.1667	75.5319	66.6667	68.9655				25	84.25196850393701	92.126	85.03937007874016	79.5276	61.904761904761905	69.35483870967742	79.83870967741936
26	86.4583	69.7917	80.2083	81.25	67.0213	66.6667	71.2644				26	88.18897637795276	88.18897637795276	83.46456692913385	84.25196850393701	53.17460317460318	67.74193548387096	79.83870967741936
27	91.6667	70.8333	80.2083	78.125	71.2766	74.7126	71.2644				27	90.55118110236221	89.76377952755905	85.8268	78.74015748031496	63.492063492063494	73.38709677419355	78.2258
28	82.2917	69.7917	77.0833	75	74.4681	68.9655	70.1149				28	88.18897637795276	88.18897637795276	81.10236220472441	80.31496062992126	62.698412698412696	67.74193548387096	77.41935483870968
29	78.125	72.9167	80.2083	78.125	76.5957	74.7126	68.9655				29	81.10236220472441	88.18897637795276	85.03937007874016	80.31496062992126	61.904761904761905	73.38709677419355	80.64516129032258
30	85.4167	69.7917	78.125	77.0833	75.5319	67.8161	67.8161				30	81.88976377952756	89.76377952755905	82.67716535433071	85.8268	63.492063492063494	72.58064516129032	80.64516129032258
31	86.4583	69.7917	80.2083	75	69.1489	71.2644	63.2184				31	88.97637795275591	85.8268	81.10236220472441	77.16535433070867	63.492063492063494	72.58064516129032	78.2258
32	82.2917	70.8333	77.0833	75	70.2128	75.8621	70.1149				32	84.25196850393701	90.55118110236221	82.67716535433071	75.59055118110236	61.904761904761905	75	78.2258
33	76.0417	70.8333	80.2083	71.875	76.5957	71.2644	67.8161				33	87.4016	91.33858267716535	81.88976377952756	78.74015748031496	59.523809523809526	70.96774193548387	79.83870967741936
34	79.1667	66.6667	81.25	82.2917	68.0851	73.5632	68.9655				34	87.4016	88.18897637795276	83.46456692913385	86.61417322834646	61.904761904761905	73.38709677419355	78.2258
35	85.4167	70.8333	78.125	80.2083	63.8298	74.7126	66.6667				35	85.03937007874016	88.18897637795276	84.25196850393701	82.67716535433071	62.698412698412696	75	79.83870967741936
36	87.5	69.7917	76.0417	79.1667	71.2766	70.1149	72.4138				36	84.25196850393701	87.4016	80.31496062992126	83.46456692913385	60.317460317460316	74.19354838709677	78.2258
37	83.3333	77.0833	79.1667	76.0417	70.2128	67.8161	65.5172				37	84.25196850393701	88.97637795275591	83.46456692913385	79.5276	61.111111111111114	76.61290322580645	80.64516129032258
38	85.4167	68.75	71.875	78.125	76.5957	68.9655	66.6667				38	86.61417322834646	87.4016	78.74015748031496	84.25196850393701	63.492063492063494	69.35483870967742	77.41935483870968
39	87.5	76.0417	76.0417	75	64.8936	74.7126	67.8161				39	88.18897637795276	88.97637795275591	83.46456692913385	72.44094488188976	64.28571428571429	70.96774193548387	81.45161290322581
40	84.375	65.625	83.3333	68.75	69.1489	67.8161	65.5172				40	86.61417322834646	88.97637795275591	81.88976377952756	71.65354330708661	53.17460317460318	73.38709677419355	83.06451612903226
41	86.4583	73.9583	79.1667	75	70.2128	66.6667	71.2644				41	85.8268	90.55118110236221	84.25196850393701	75.59055118110236	63.492063492063494	68.54838709677419	78.2258
42	87.5	73.9583	76.0417	81.25	76.5957	70.1149	70.1149				42	84.25196850393701	86.61417322834646	83.46456692913385	79.5276	66.66666666666667	75	76.61290322580645
43	86.4583	67.7083	76.0417	71.875	69.1489	70.1149	67.8161				43	86.61417322834646	90.55118110236221	79.5276	77.16535433070867	65.07936507936508	75.80645161290323	77.41935483870968
44	85.4167	72.9167	80.2083	72.9167	75.5319	64.3678	65.5172				44	85.8268	88.97637795275591	84.25196850393701	78.74015748031496	61.111111111111114	68.54838709677419	71.7742
45	79.1667	69.7917	79.1667	75	74.4681	74.7126	70.1149				45	85.8268	88.18897637795276	85.8268	82.67716535433071	55.55555555555556	75	80.64516129032258
46	88.5417	71.875	75	70.8333	73.4043	73.5632	70.1149				46	86.61417322834646	85.8268	81.10236220472441	72.44094488188976	59.523809523809526	75	78.2258
47	79.1667	75	75	76.0417	71.2766	73.5632	70.1149				47	85.8268	88.97637795275591	76.37795275590551	83.46456692913385	61.904761904761905	75	80.64516129032258
48	88.5417	68.75	70.8333	80.2083	73.4043	70.1149	67.8161				48	85.8268	91.33858267716535	79.5276	83.46456692913385	57.142857142857146	74.19354838709677	81.45161290322581
49	77.0833	67.7083	73.9583	77.0833	75.5319	75.8621	70.1149				49	88.18897637795276	88.18897637795276	84.25196850393701	79.5276	65.07936507936508	70.16129032258064	79.83870967741936
50	76.0417	73.9583	79.1667	73.9583	74.4681	73.5632	68.9655				50	89.76377952755905	89.76377952755905	81.88976377952756	84.25196850393701	63.492063492063494	75	80.64516129032258
51	80.2083	72.9167	79.1667	78.125	72.3404	68.9655	66.6667				51	87.4016	88.18897637795276	85.8268	77.16535433070867	64.28571428571429	65.3226	79.03225806451613
52	84.375	69.7917	78.125	76.0417	73.4043	73.5632	70.1149				52	85.8268	84.25196850393701	84.25196850393701	81.10236220472441	59.523809523809526	72.58064516129032	81.45161290322581
53	80.2083	72.9167	79.1667	82.2917	69.1489	65.5172	66.6667				53	88.18897637795276	85.8268	85.03937007874016	84.25196850393701	59.523809523809526	73.38709677419355	82.25806451612904
54	85.4167	70.8333	79.1667	75	71.2766	72.4138	65.5172				54	88.97637795275591	87.4016	83.46456692913385	77.16535433070867	59.523809523809526	72.58064516129032	76.61290322580645
55	88.5417	75	79.1667	77.0833	73.4043	66.6667	66.6667				55	89.76377952755905	88.18897637795276	78.74015748031496	77.95275590551181	64.28571428571429	72.58064516129032	79.03225806451613
56	87.5	67.7083	79.1667	80.2083	75.5319	74.7126	66.6667				56	88.97637795275591	90.55118110236221	86.61417322834646	80.31496062992126	60.317460317460316	73.38709677419355	82.25806451612904
57	84.375	70.8333	79.1667	73.9583	75.5319	74.7126	67.8161				57	86.61417322834646	88.97637795275591	85.03937007874016	74.80314960629921	62.698412698412696	72.58064516129032	77.41935483870968
58	87.5	72.9167	79.1667	80.2083	76.5957	73.5632	62.069				58	85.8268	88.97637795275591	81.88976377952756	78.74015748031496	61.111111111111114	73.38709677419355	80.64516129032258
59	82.2917	68.75	75	77.0833	70.2128	70.1149	67.8161				59	84.25196850393701	88.97637795275591	81.10236220472441	88.18897637795276	58.73015873015873	73.38709677419355	78.2258
60	88.5417	70.8333	83.3333	79.1667	75.5319	72.4138	70.1149				60	85.03937007874016	86.61417322834646	84.25196850393701	77.16535433070867	61.111111111111114	74.19354838709677	79.83870967741936
61	86.4583	68.75	69.7917	77.0833	69.1489	65.5172	67.8161				61	87.4016	89.76377952755905	80.31496062992126	77.16535433070867	60.317460317460316	71.7742	81.45161290322581
62	82.2917	66.6667	77.0833	79.1667	76.5957	73.5632	68.9655				62	85.8268	88.97637795275591	82.67716535433071	77.95275590551181	63.492063492063494	72.58064516129032	82.25806451612904
63	81.25	75	82.2917	77.0833	73.4043	59.7701	71.2644				63	86.61417322834646	88.18897637795276	84.25196850393701	79.5276	59.523809523809526	66.93548387096774	71.7742
64	80.2083	73.9583	81.25	77.0833	78.7234	70.1149	66.6667				64	88.97637795275591	88.18897637795276	84.25196850393701	75.59055118110236	64.28571428571429	73.38709677419355	82.25806451612904
65	82.2917	67.7083	76.0417	71.875	77.6596	70.1149	68.9655				65	86.61417322834646	89.76377952755905	82.67716535433071	78.74015748031496	65.87301587301587	73.38709677419355	79.03225806451613
66	80.2083	72.9167	80.2083	77.0833	69.1489	70.1149	67.8161				66	88.18897637795276	85.03937007874016	86.61417322834646	83.46456692913385	61.904761904761905	70.96774193548387	79.83870967741936
67	84.375	70.8333	81.25	71.875	67.0213	73.5632	71.2644				67	87.4016	85.8268	81.10236220472441	75.59055118110236	59.523809523809526	73.38709677419355	76.61290322580645
68	80.2083	70.8333	71.875	82.2917	70.2128	71.2644	72.4138				68	85.03937007874016	88.18897637795276	78.74015748031496	81.10236220472441	57.93650793650794	75	76.61290322580645
69	85.4167	66.6667	79.1667	77.0833	73.4043	70.1149	63.2184				69	89.76377952755905	89.76377952755905	80.31496062992126	76.37795275590551	65.87301587301587	70.16129032258064	81.45161290322581
70	90.625	73.9583	77.0833	76.0417	74.4681	74.7126	70.1149				70	86.61417322834646	90.55118110236221	82.67716535433071	87.4016	57.93650793650794	72.58064516129032	79.03225806451613
71	85.4167	73.9583	78.125	83.3333	72.3404	70.1149	72.4138				71	85.8268	88.18897637795276	82.67716535433071	77.95275590551181	65.07936507936508	69.35483870967742	81.45161290322581
72	90.625	70.8333	77.0833	78.125	71.2766	73.5632	73.5632				72	84.25196850393701	88.18897637795276	78.74015748031496	85.03937007874016	61.111111111111114	70.96774193548387	75.80645161290323
73	81.25	72.9167	79.1667	70.8333	74.4681	67.8161	67.8161				73	88.97637795275591	88.97637795275591	79.5276	76.37795275590551	57.93650793650794	75	80.64516129032258
74	85.4167	66.6667	86.4583	77.0833	72.3404	66.6667	68.9655				74	87.4016	89.76377952755905	84.25196850393701	80.31496062992126	60.317460317460316	66.93548387096774	76.61290322580645
75	88.5417	75	77.0833	71.875	71.2766	74.7126	62.069				75	88.97637795275591	89.76377952755905	83.46456692913385	73.22834645669292	65.87301587301587	73.38709677419355	74.19354838709677
76	87.5	70.8333	80.2083	76.0417	71.2766	70.1149	66.6667				76	89.76377952755905	88.97637795275591	85.8268	79.5276	64.28571428571429	78.2258	81.45161290322581
77	86.4583	68.75	80.2083	72.9167	74.4681	72.4138	64.3678				77	88.97637795275591	88.18897637795276	79.5276	77.95275590551181	61.111111111111114	75	80.64516129032258
78	82.2917	72.9167	68.75	77.0833	72.3404	66.6667	66.6667				78	84.25196850393701	90.55118110236221	83.46456692913385	82.67716535433071	59.523809523809526	72.58064516129032	79.83870967741936
79	84.375	68.75	80.2083	72.9167	68.0851	67.8161	68.9655				79	89.76377952755905	91.33858267716535	82.67716535433071	81.88976377952756	60.317460317460316	70.16129032258064	81.45161290322581
80	89.5833	70.8333	77.0833	79.1667	62.766	65.5172	72.4138				80	88.18897637795276	91.33858267716535	84.25196850393701	78.74015748031496	63.492063492063494	66.93548387096774	78.2258
81	83.3333	71.875	72.9167	75	73.4043	68.9655	68.9655				81	82.67716535433071	90.55118110236221	82.67716535433071	74.01574803149606	66.66666666666667	72.58064516129032	83.06451612903226
82	89.5833	66.6667	80.2083	71.875	76.5957	72.4138	66.6667				82	85.8268	88.18897637795276	83.46456692913385	70.07874015748031	61.904761904761905	72.58064516129032	77.41935483870968
83	84.375	71.875	71.875	73.9583	71.2766	65.5172	71.2644				83	85.03937007874016	87.4016	77.95275590551181	81.10236220472441	62.698412698412696	67.74193548387096	81.45161290322581
84	87.5	71.875	72.9167	72.9167	70.2128	73.5632	67.8161				84	88.97637795275591	88.97637795275591	78.74015748031496	76.37795275590551	55.55555555555556	75.80645161290323	83.06451612903226
85	81.25	70.8333	72.9167	77.0833	72.3404	68.9655	70.1149				85	86.61417322834646	87.4016	84.25196850393701	81.10236220472441	61.111111111111114	75.80645161290323	80.64516129032258
86	88.5417	66.6667	81.25	68.75	73.4043	70.1149	70.1149				86	87.4016	87.4016	79.5276	78.74015748031496	65.07936507936508	75	83.06451612903226
87	83.3333	70.8333	80.2083	73.9583	70.2128	70.1149	59.7701				87	83.46456692913385	83.46456692913385	81.88976377952756	81.10236220472441	62.698412698412696	73.38709677419355	78.2258
88	84.375	67.7083	73.9583	80.2083	78.7234	72.4138	68.9655				88	83.46456692913385	88.18897637795276	83.46456692913385	78.74015748031496	63.492063492063494	75	79.03225806451613
89	85.4167	68.75	72.9167	78.125	74.4681	67.8161	68.9655				89	86.61417322834646	87.4016	79.5276	86.61417322834646	59.523809523809526	69.35483870967742	83.87096774193549
90	87.5	70.8333	84.375	76.0417	73.4043	73.5632	71.2644				90	88.97637795275591	87.4016	83.46456692913385	78.74015748031496	57.142857142857146	75.80645161290323	79.83870967741936
91	87.5	67.7083	75	76.0417	77.6596	68.9655	71.2644				91	86.61417322834646	88.97637795275591	81.10236220472441	81.88976377952756	61.111111111111114	68.54838709677419	81.45161290322581
92	89.5833	72.9167	76.0417	79.1667	71.2766	71.2644	71.2644				92	85.03937007874016	87.4016	82.67716535433071	82.67716535433071	66.66666666666667	75	79.83870967741936
93	85.4167	72.9167	71.875	79.1667	74.4681	68.9655	68.9655				93	84.25196850393701	89.76377952755905	81.10236220472441	81.10236220472441	57.142857142857146	74.19354838709677	79.83870967741936
94	83.3333	73.9583	77.0833	81.25	72.3404	72.4138	65.5172				94	87.4016	90.55118110236221	81.10236220472441	85.03937007874016	65.87301587301587	73.38709677419355	80.64516129032258
95	83.3333	69.7917	78.125	78.125	77.6596	70.1149	65.5172				95	85.03937007874016	86.61417322834646	80.31496062992126	81.10236220472441	61.111111111111114	70.16129032258064	76.61290322580645
96	79.1667	75	81.25	68.75	67.0213	67.8161	72.4138				96	84.25196850393701	90.55118110236221	82.67716535433071	74.01574803149606	55.55555555555556	66.93548387096774	81.45161290322581
97	86.4583	70.8333	77.0833	79.1667	73.4043	72.4138	68.9655				97	85.8268	88.97637795275591	83.46456692913385	85.03937007874016	61.111111111111114	68.54838709677419	79.83870967741936
98	89.5833	71.875	75	75	76.5957	72.4138	66.6667				98	90.55118110236221	92.126	82.67716535433071	73.22834645669292	61.904761904761905	71.7742	80.64516129032258
99	87.5	69.7917	78.125	78.125	74.4681	72.4138	68.9655				99	88.18897637795276	90.55118110236221	85.03937007874016	77.95275590551181	65.07936507936508	73.38709677419355	82.25806451612904
100	88.5417	70.8333	80.2083	76.0417	77.6596	74.7126	71.2644				100	84.25196850393701	88.18897637795276	83.46456692913385	77.95275590551181	63.492063492063494	74.19354838709677	81.45161290322581
101	87.5	72.9167	75	78.125	73.4043	70.1149	71.2644				101	85.8268	92.126	78.74015748031496	80.31496062992126	59.523809523809526	72.58064516129032	79.83870967741936
102	83.3333	73.9583	80.2083	75	76.5957	68.9655	63.2184				102	89.76377952755905	88.18897637795276	80.31496062992126	71.65354330708661	60.317460317460316	77.41935483870968	81.45161290322581
103	88.5417	68.75	71.875	75	74.4681	66.6667	66.6667				103	88.97637795275591	87.4016	82.67716535433071	77.95275590551181	60.317460317460316	72.58064516129032	79.83870967741936
104	90.625	69.7917	79.1667	73.9583	74.4681	68.9655	66.6667				104	88.97637795275591	86.61417322834646	79.5276	72.44094488188976	57.93650793650794	75.80645161290323	79.83870967741936
105	83.3333	69.7917	80.2083	71.875	70.2128	72.4138	71.2644				105	84.25196850393701	86.61417322834646	81.88976377952756	77.95275590551181	61.111111111111114	72.58064516129032	82.25806451612904
106	85.4167	72.9167	77.0833	78.125	74.4681	64.3678	66.6667				106	88.18897637795276	88.97637795275591	81.88976377952756	81.88976377952756	55.55555555555556	73.38709677419355	80.64516129032258
107	83.3333	68.75	78.125	80.2083	70.2128	71.2644	70.1149				107	88.97637795275591	87.4016	84.25196850393701	85.03937007874016	59.523809523809526	74.19354838709677	79.03225806451613
108	80.2083	69.7917	75	72.9167	79.7872	68.9655	66.6667				108	85.03937007874016	83.46456692913385	81.10236220472441	74.01574803149606	61.904761904761905	73.38709677419355	79.83870967741936
109	85.4167	66.6667	81.25	76.0417	72.3404	73.5632	66.6667				109	87.4016	88.18897637795276	84.25196850393701	77.16535433070867	61.111111111111114	77.41935483870968	81.45161290322581
110	84.375	66.6667	79.1667	78.125	74.4681	71.2644	65.5172				110	83.46456692913385	88.97637795275591	83.46456692913385	77.16535433070867	60.317460317460316	74.19354838709677	81.45161290322581
111	92.7083	72.9167	79.1667	73.9583	65.9574	71.2644	66.6667				111	87.4016	87.4016	77.16535433070867	74.01574803149606	61.904761904761905	72.58064516129032	83.87096774193549
112	73.9583	69.7917	81.25	75	70.2128	67.8161	65.5172				112	86.61417322834646	87.4016	83.46456692913385	73.22834645669292	60.317460317460316	72.58064516129032	81.45161290322581
113	86.4583	66.6667	76.0417	79.1667	72.3404	70.1149	71.2644				113	87.4016	91.33858267716535	82.67716535433071	82.67716535433071	65.07936507936508	73.38709677419355	83.06451612903226
114	87.5	68.75	73.9583	71.875	72.3404	68.9655	68.9655				114	86.61417322834646	88.18897637795276	82.67716535433071	77.16535433070867	57.142857142857146	72.58064516129032	79.83870967741936
115	87.5	71.875	72.9167	75	68.0851	72.4138	67.8161				115	85.03937007874016	85.8268	81.10236220472441	80.31496062992126	56.34920634920635	71.7742	81.45161290322581
116	82.2917	71.875	81.25	76.0417	71.2766	73.5632	70.1149				116	88.18897637795276	88.18897637795276	83.46456692913385	77.16535433070867	61.111111111111114	74.19354838709677	80.64516129032258
117	86.4583	69.7917	77.0833	71.875	75.5319	71.2644	72.4138				117	87.4016	88.97637795275591	82.67716535433071	75.59055118110236	64.28571428571429	74.19354838709677	80.64516129032258
118	85.4167	66.6667	83.3333	76.0417	72.3404	68.9655	66.6667				118	86.61417322834646	90.55118110236221	85.8268	80.31496062992126	63.492063492063494	72.58064516129032	79.83870967741936
119	91.6667	71.875	72.9167	78.125	76.5957	77.0115	66.6667				119	88.97637795275591	88.18897637795276	77.95275590551181	80.31496062992126	64.28571428571429	75.80645161290323	78.2258
120	86.4583	69.7917	79.1667	73.9583	71.2766	71.2644	66.6667				120	86.61417322834646	92.126	83.46456692913385	71.65354330708661	62.698412698412696	69.35483870967742	79.83870967741936
121	83.3333	69.7917	78.125	76.0417	67.0213	67.8161	71.2644				121	87.4016	88.97637795275591	85.03937007874016	80.31496062992126	62.698412698412696	72.58064516129032	78.2258
122	77.0833	69.7917	76.0417	79.1667	69.1489	67.8161	68.9655				122	85.8268	89.76377952755905	85.03937007874016	75.59055118110236	65.87301587301587	69.35483870967742	82.25806451612904
123	82.2917	73.9583	77.0833	76.0417	74.4681	57.4713	67.8161				123	88.18897637795276	88.97637795275591	81.10236220472441	73.22834645669292	61.111111111111114	69.35483870967742	80.64516129032258
124	88.5417	70.8333	75	81.25	74.4681	68.9655	67.8161				124	84.25196850393701	81.88976377952756	79.5276	70.86614173228347	62.698412698412696	74.19354838709677	79.83870967741936
125	82.2917	71.875	76.0417	80.2083	71.2766	71.2644	64.3678				125	87.4016	86.61417322834646	83.46456692913385	77.95275590551181	59.523809523809526	72.58064516129032	77.41935483870968
126	85.4167	67.7083	79.1667	76.0417	74.4681	75.8621	67.8161				126	83.46456692913385	88.97637795275591	85.03937007874016	83.46456692913385	61.904761904761905	75.80645161290323	78.2258
127	82.2917	71.875	82.2917	78.125	69.1489	70.1149	71.2644				127	86.61417322834646	84.25196850393701	82.67716535433071	77.95275590551181	57.93650793650794	71.7742	81.45161290322581
128	85.4167	68.75	68.75	80.2083	70.2128	71.2644	62.069				128	85.8268	88.18897637795276	80.31496062992126	83.46456692913385	64.28571428571429	73.38709677419355	80.64516129032258
129	85.4167	70.8333	69.7917	75	72.3404	72.4138	66.6667				129	85.03937007874016	88.97637795275591	78.74015748031496	74.80314960629921	56.34920634920635	73.38709677419355	79.03225806451613
130	87.5	71.875	83.3333	75	73.4043	77.0115	68.9655				130	89.76377952755905	88.18897637795276	81.10236220472441	73.22834645669292	61.904761904761905	74.19354838709677	80.64516129032258
131	89.5833	70.8333	77.0833	80.2083	70.2128	75.8621	67.8161				131	87.4016	87.4016	85.03937007874016	74.01574803149606	65.87301587301587	74.19354838709677	79.83870967741936
132	90.625	66.6667	78.125	77.0833	75.5319	65.5172	70.1149				132	87.4016	88.18897637795276	85.03937007874016	82.67716535433071	63.492063492063494	75.80645161290323	78.2258
133	87.5	64.5833	81.25	75	77.6596	63.2184	67.8161				133	85.03937007874016	86.61417322834646	82.67716535433071	76.37795275590551	63.492063492063494	66.93548387096774	81.45161290322581
134	79.1667	68.75	81.25	81.25	74.4681	68.9655	70.1149				134	87.4016	88.97637795275591	84.25196850393701	80.31496062992126	58.73015873015873	70.16129032258064	80.64516129032258
135	76.0417	70.8333	78.125	80.2083	73.4043	77.0115	67.8161				135	85.8268	90.55118110236221	86.61417322834646	77.16535433070867	61.111111111111114	73.38709677419355	79.03225806451613
136	86.4583	71.875	75	75	75.5319	74.7126	71.2644				136	88.18897637795276	86.61417322834646	81.88976377952756	80.31496062992126	61.111111111111114	75	81.45161290322581
137	79.1667	69.7917	78.125	75	69.1489	68.9655	68.9655				137	82.67716535433071	86.61417322834646	84.25196850393701	77.95275590551181	61.904761904761905	72.58064516129032	80.64516129032258
138	83.3333	68.75	81.25	76.0417	71.2766	70.1149	63.2184				138	86.61417322834646	85.8268	84.25196850393701	80.31496062992126	61.904761904761905	74.19354838709677	79.83870967741936
139	84.375	69.7917	79.1667	76.0417	64.8936	66.6667	65.5172				139	83.46456692913385	87.4016	77.95275590551181	74.80314960629921	63.492063492063494	70.96774193548387	80.64516129032258
140	76.0417	67.7083	78.125	77.0833	76.5957	72.4138	70.1149				140	83.46456692913385	88.18897637795276	77.95275590551181	85.03937007874016	60.317460317460316	70.16129032258064	79.03225806451613
141	80.2083	67.7083	80.2083	71.875	75.5319	65.5172	68.9655				141	88.18897637795276	88.97637795275591	84.25196850393701	80.31496062992126	59.523809523809526	71.7742	79.83870967741936
142	87.5	69.7917	76.0417	68.75	70.2128	77.0115	65.5172				142	85.03937007874016	88.18897637795276	77.95275590551181	75.59055118110236	58.73015873015873	74.19354838709677	80.64516129032258
143	85.4167	70.8333	77.0833	71.875	71.2766	68.9655	65.5172				143	85.8268	89.76377952755905	82.67716535433071	76.37795275590551	64.28571428571429	70.96774193548387	80.64516129032258
144	89.5833	69.7917	76.0417	69.7917	71.2766	70.1149	65.5172				144	83.46456692913385	88.97637795275591	78.74015748031496	82.67716535433071	61.111111111111114	68.54838709677419	79.83870967741936
145	81.25	68.75	80.2083	75	73.4043	68.9655	67.8161				145	87.4016	86.61417322834646	83.46456692913385	74.01574803149606	59.523809523809526	73.38709677419355	79.03225806451613
146	84.375	69.7917	81.25	80.2083	74.4681	66.6667	65.5172				146	85.8268	88.18897637795276	82.67716535433071	76.37795275590551	56.34920634920635	72.58064516129032	79.83870967741936
147	86.4583	72.9167	73.9583	71.875	76.5957	70.1149	66.6667				147	88.97637795275591	91.33858267716535	81.88976377952756	80.31496062992126	61.904761904761905	72.58064516129032	79.03225806451613
148	83.3333	69.7917	77.0833	79.1667	67.0213	68.9655	68.9655				148	88.18897637795276	88.18897637795276	81.88976377952756	83.46456692913385	54.76190476190476	71.7742	83.06451612903226
149	73.9583	70.8333	79.1667	77.0833	71.2766	71.2644	64.3678				149	83.46456692913385	86.61417322834646	81.10236220472441	79.5276	60.317460317460316	74.19354838709677	78.2258
150	86.4583	71.875	84.375	79.1667	72.3404	73.5632	70.1149				150	87.4016	89.76377952755905	81.88976377952756	82.67716535433071	61.904761904761905	71.7742	73.38709677419355
151	87.5	71.875	79.1667	66.6667	68.0851	71.2644	67.8161				151	86.61417322834646	89.76377952755905	82.67716535433071	73.22834645669292	54.76190476190476	74.19354838709677	75.80645161290323
152	76.0417	69.7917	77.0833	75	68.0851	64.3678	67.8161				152	85.8268	91.33858267716535	82.67716535433071	77.16535433070867	57.142857142857146	69.35483870967742	82.25806451612904
153	86.4583	72.9167	83.3333	78.125	75.5319	70.1149	67.8161				153	87.4016	89.76377952755905	81.10236220472441	85.8268	65.87301587301587	70.96774193548387	79.83870967741936
154	86.4583	67.7083	75	77.0833	72.3404	73.5632	64.3678				154	87.4016	88.18897637795276	81.10236220472441	80.31496062992126	63.492063492063494	76.61290322580645	79.83870967741936
155	86.4583	72.9167	80.2083	78.125	70.2128	70.1149	65.5172				155	87.4016	90.55118110236221	85.03937007874016	77.95275590551181	61.111111111111114	75	75.80645161290323
156	81.25	70.8333	81.25	80.2083	70.2128	70.1149	73.5632				156	85.03937007874016	90.55118110236221	81.88976377952756	81.88976377952756	65.87301587301587	67.74193548387096	82.25806451612904
157	87.5	70.8333	80.2083	78.125	69.1489	68.9655	67.8161				157	88.97637795275591	89.76377952755905	81.10236220472441	83.46456692913385	65.07936507936508	75	75.80645161290323
158	82.2917	71.875	81.25	69.7917	71.2766	71.2644	71.2644				158	86.61417322834646	88.18897637795276	83.46456692913385	77.95275590551181	58.73015873015873	75	81.45161290322581
159	87.5	69.7917	84.375	73.9583	73.4043	72.4138	70.1149				159	85.8268	89.76377952755905	87.4016	84.25196850393701	61.111111111111114	71.7742	81.45161290322581
160	89.5833	71.875	83.3333	72.9167	72.3404	70.1149	68.9655				160	88.18897637795276	91.33858267716535	84.25196850393701	84.25196850393701	60.317460317460316	75	78.2258
161	84.375	69.7917	76.0417	76.0417	72.3404	73.5632	70.1149				161	86.61417322834646	90.55118110236221	84.25196850393701	77.95275590551181	61.111111111111114	72.58064516129032	80.64516129032258
162	87.5	71.875	82.2917	76.0417	76.5957	74.7126	64.3678				162	88.18897637795276	85.8268	78.74015748031496	75.59055118110236	65.07936507936508	71.7742	75
163	82.2917	71.875	85.4167	75	70.2128	64.3678	68.9655				163	85.8268	85.8268	85.03937007874016	83.46456692913385	61.111111111111114	63.70967741935484	83.87096774193549
164	83.3333	71.875	72.9167	78.125	75.5319	74.7126	67.8161				164	86.61417322834646	86.61417322834646	76.37795275590551	75.59055118110236	57.142857142857146	75	80.64516129032258
165	90.625	69.7917	82.2917	76.0417	74.4681	70.1149	67.8161				165	85.03937007874016	86.61417322834646	81.10236220472441	75.59055118110236	61.111111111111114	74.19354838709677	81.45161290322581
166	86.4583	67.7083	83.3333	76.0417	74.4681	67.8161	65.5172				166	85.03937007874016	89.76377952755905	81.10236220472441	74.01574803149606	64.28571428571429	70.96774193548387	78.2258
167	87.5	71.875	79.1667	75	78.7234	70.1149	70.1149				167	88.18897637795276	89.76377952755905	79.5276	77.95275590551181	58.73015873015873	74.19354838709677	80.64516129032258
168	88.5417	71.875	76.0417	83.3333	71.2766	68.9655	66.6667				168	87.4016	89.76377952755905	81.88976377952756	79.5276	65.87301587301587	68.54838709677419	81.45161290322581
169	78.125	68.75	68.75	77.0833	73.4043	78.1609	66.6667				169	87.4016	86.61417322834646	80.31496062992126	78.74015748031496	60.317460317460316	70.16129032258064	76.61290322580645
170	79.1667	69.7917	81.25	78.125	74.4681	67.8161	68.9655				170	83.46456692913385	87.4016	77.16535433070867	84.25196850393701	62.698412698412696	75	75.80645161290323
171	88.5417	70.8333	79.1667	80.2083	70.2128	68.9655	71.2644				171	85.03937007874016	87.4016	81.88976377952756	77.16535433070867	67.46031746031746	73.38709677419355	79.03225806451613
172	85.4167	71.875	83.3333	80.2083	72.3404	63.2184	70.1149				172	87.4016	88.18897637795276	85.8268	82.67716535433071	64.28571428571429	73.38709677419355	79.03225806451613
173	80.2083	67.7083	79.1667	73.9583	75.5319	74.7126	65.5172				173	87.4016	80.31496062992126	80.31496062992126	80.31496062992126	65.07936507936508	75.80645161290323	78.2258
174	87.5	68.75	77.0833	71.875	72.3404	75.8621	68.9655				174	84.25196850393701	88.18897637795276	81.88976377952756	77.16535433070867	63.492063492063494	68.54838709677419	79.83870967741936
175	86.4583	69.7917	79.1667	79.1667	74.4681	63.2184	66.6667				175	88.18897637795276	85.03937007874016	81.10236220472441	84.25196850393701	62.698412698412696	67.74193548387096	79.03225806451613
176	85.4167	67.7083	81.25	77.0833	74.4681	65.5172	67.8161				176	88.97637795275591	89.76377952755905	83.46456692913385	78.74015748031496	61.904761904761905	68.54838709677419	82.25806451612904
177	79.1667	70.8333	75	75	60.6383	75.8621	68.9655				177	88.18897637795276	86.61417322834646	81.10236220472441	74.01574803149606	57.142857142857146	72.58064516129032	81.45161290322581
178	83.3333	70.8333	84.375	76.0417	65.9574	72.4138	66.6667				178	87.4016	88.18897637795276	81.10236220472441	84.25196850393701	65.07936507936508	74.19354838709677	79.83870967741936
179	81.25	77.0833	72.9167	80.2083	71.2766	72.4138	68.9655				179	86.61417322834646	88.97637795275591	84.25196850393701	78.74015748031496	55.55555555555556	75.80645161290323	77.41935483870968
180	91.6667	69.7917	77.0833	81.25	70.2128	72.4138	66.6667				180	85.8268	90.55118110236221	82.67716535433071	82.67716535433071	61.904761904761905	74.19354838709677	80.64516129032258
181	86.4583	68.75	82.2917	71.875	73.4043	68.9655	67.8161				181	84.25196850393701	88.18897637795276	81.10236220472441	72.44094488188976	63.492063492063494	75.80645161290323	83.06451612903226
182	87.5	64.5833	78.125	81.25	74.4681	68.9655	66.6667				182	88.18897637795276	88.18897637795276	83.46456692913385	81.10236220472441	60.317460317460316	75.80645161290323	79.03225806451613
183	87.5	70.8333	82.2917	77.0833	73.4043	66.6667	66.6667				183	85.8268	87.4016	82.67716535433071	81.10236220472441	61.111111111111114	75.80645161290323	80.64516129032258
184	84.375	69.7917	72.9167	65.625	72.3404	75.8621	70.1149				184	86.61417322834646	85.8268	79.5276	72.44094488188976	61.111111111111114	72.58064516129032	81.45161290322581
185	82.2917	70.8333	77.0833	73.9583	74.4681	70.1149	68.9655				185	86.61417322834646	88.18897637795276	83.46456692913385	80.31496062992126	59.523809523809526	75.80645161290323	79.03225806451613
186	86.4583	70.8333	78.125	73.9583	70.2128	67.8161	66.6667				186	88.18897637795276	87.4016	83.46456692913385	77.16535433070867	64.28571428571429	70.16129032258064	82.25806451612904
187	87.5	70.8333	76.0417	78.125	64.8936	64.3678	65.5172				187	86.61417322834646	88.97637795275591	83.46456692913385	78.74015748031496	64.28571428571429	63.70967741935484	80.64516129032258
188	85.4167	68.75	79.1667	78.125	74.4681	68.9655	66.6667				188	85.03937007874016	89.76377952755905	81.88976377952756	78.74015748031496	60.317460317460316	72.58064516129032	79.83870967741936
189	85.4167	66.6667	75	70.8333	72.3404	72.4138	68.9655				189	88.18897637795276	90.55118110236221	77.16535433070867	76.37795275590551	65.87301587301587	73.38709677419355	76.61290322580645
190	85.4167	70.8333	72.9167	73.9583	74.4681	67.8161	70.1149				190	87.4016	89.76377952755905	82.67716535433071	84.25196850393701	60.317460317460316	69.35483870967742	77.41935483870968
191	84.375	70.8333	71.875	72.9167	76.5957	71.2644	67.8161				191	87.4016	89.76377952755905	81.10236220472441	74.80314960629921	64.28571428571429	75	79.83870967741936
192	86.4583	69.7917	84.375	75	75.5319	73.5632	66.6667				192	88.18897637795276	90.55118110236221	79.5276	78.74015748031496	64.28571428571429	73.38709677419355	83.06451612903226
193	85.4167	68.75	83.3333	72.9167	79.7872	65.5172	71.2644				193	88.97637795275591	89.76377952755905	83.46456692913385	79.5276	65.87301587301587	66.12903225806451	79.03225806451613
194	85.4167	70.8333	76.0417	78.125	72.3404	71.2644	72.4138				194	87.4016	92.126	81.10236220472441	77.95275590551181	58.73015873015873	73.38709677419355	81.45161290322581
195	81.25	70.8333	77.0833	76.0417	75.5319	70.1149	66.6667				195	87.4016	88.97637795275591	77.95275590551181	74.01574803149606	61.111111111111114	75	82.25806451612904
196	81.25	69.7917	80.2083	78.125	77.6596	74.7126	68.9655				196	86.61417322834646	86.61417322834646	85.03937007874016	86.61417322834646	63.492063492063494	73.38709677419355	79.03225806451613
197	88.5417	70.8333	77.0833	68.75	73.4043	67.8161	70.1149				197	85.8268	86.61417322834646	81.88976377952756	74.80314960629921	59.523809523809526	72.58064516129032	78.2258
198	83.3333	65.625	73.9583	71.875	73.4043	66.6667	70.1149				198	87.4016	92.126	81.10236220472441	79.5276	60.317460317460316	70.16129032258064	81.45161290322581
199	87.5	71.875	73.9583	76.0417	73.4043	74.7126	70.1149				199	85.8268	87.4016	81.10236220472441	81.88976377952756	61.111111111111114	72.58064516129032	78.2258
200	88.5417	71.875	80.2083	73.9583	65.9574	70.1149	68.9655				200	87.4016	89.76377952755905	81.88976377952756	77.95275590551181	60.317460317460316	73.38709677419355	83.87096774193549
201	82.2917	70.8333	81.25	76.0417	78.7234	71.2644	65.5172				201	86.61417322834646	89.76377952755905	82.67716535433071	81.10236220472441	62.698412698412696	75	79.83870967741936
202	84.375	69.7917	77.0833	70.8333	70.2128	71.2644	68.9655				202	86.61417322834646	88.97637795275591	83.46456692913385	74.80314960629921	65.07936507936508	72.58064516129032	80.64516129032258
203	80.2083	66.6667	86.4583	81.25	74.4681	68.9655	64.3678				203	90.55118110236221	88.18897637795276	80.31496062992126	84.25196850393701	65.07936507936508	70.96774193548387	74.19354838709677
204	82.2917	68.75	80.2083	81.25	73.4043	72.4138	73.5632				204	85.03937007874016	89.76377952755905	78.74015748031496	83.46456692913385	65.07936507936508	73.38709677419355	80.64516129032258
205	87.5	71.875	82.2917	77.0833	71.2766	72.4138	70.1149				205	85.8268	85.8268	79.5276	80.31496062992126	65.07936507936508	70.96774193548387	80.64516129032258
206	88.5417	73.9583	80.2083	75	67.0213	78.1609	67.8161				206	85.03937007874016	86.61417322834646	81.10236220472441	75.59055118110236	59.523809523809526	75.80645161290323	79.03225806451613
207	85.4167	72.9167	76.0417	70.8333	72.3404	71.2644	67.8161				207	85.03937007874016	85.8268	82.67716535433071	79.5276	61.904761904761905	75	76.61290322580645
208	83.3333	70.8333	78.125	77.0833	67.0213	71.2644	70.1149				208	87.4016	86.61417322834646	83.46456692913385	80.31496062992126	62.698412698412696	74.19354838709677	81.45161290322581
209	81.25	70.8333	79.1667	72.9167	74.4681	74.7126	67.8161				209	87.4016	90.55118110236221	81.10236220472441	85.8268	61.904761904761905	73.38709677419355	79.03225806451613
210	82.2917	67.7083	72.9167	78.125	79.7872	67.8161	68.9655				210	85.03937007874016	89.76377952755905	82.67716535433071	78.74015748031496	61.904761904761905	60.483870967741936	75
211	82.2917	71.875	79.1667	80.2083	70.2128	71.2644	67.8161				211	85.03937007874016	88.18897637795276	78.74015748031496	85.8268	58.73015873015873	74.19354838709677	78.2258
212	90.625	71.875	78.125	78.125	72.3404	60.9195	66.6667				212	87.4016	88.18897637795276	85.03937007874016	82.67716535433071	68.25396825396825	62.096774193548384	78.2258
213	89.5833	73.9583	81.25	75	79.7872	70.1149	65.5172				213	87.4016	87.4016	84.25196850393701	69.29133858267717	67.46031746031746	69.35483870967742	79.83870967741936
214	92.7083	73.9583	77.0833	80.2083	72.3404	78.1609	66.6667				214	88.18897637795276	88.97637795275591	81.10236220472441	81.10236220472441	64.28571428571429	71.7742	80.64516129032258
215	88.5417	70.8333	73.9583	76.0417	69.1489	72.4138	64.3678				215	85.03937007874016	91.33858267716535	81.10236220472441	87.4016	59.523809523809526	74.19354838709677	83.06451612903226
216	87.5	71.875	80.2083	78.125	68.0851	72.4138	71.2644				216	83.46456692913385	88.18897637795276	77.95275590551181	76.37795275590551	57.142857142857146	72.58064516129032	79.83870967741936
217	81.25	67.7083	79.1667	83.3333	72.3404	71.2644	65.5172				217	85.03937007874016	87.4016	85.8268	75.59055118110236	60.317460317460316	72.58064516129032	79.83870967741936
218	86.4583	72.9167	83.3333	77.0833	71.2766	73.5632	62.069				218	88.18897637795276	88.18897637795276	83.46456692913385	78.74015748031496	63.492063492063494	70.96774193548387	80.64516129032258
219	88.5417	66.6667	81.25	76.0417	73.4043	77.0115	71.2644				219	81.88976377952756	92.91338582677166	77.16535433070867	85.8268	57.142857142857146	73.38709677419355	83.06451612903226
220	87.5	71.875	78.125	71.875	74.4681	67.8161	71.2644				220	88.18897637795276	85.8268	81.88976377952756	74.80314960629921	66.66666666666667	76.61290322580645	81.45161290322581
221	85.4167	66.6667	72.9167	70.8333	68.0851	75.8621	68.9655				221	85.8268	85.8268	83.46456692913385	76.37795275590551	61.904761904761905	75.80645161290323	80.64516129032258
222	82.2917	69.7917	75	78.125	74.4681	70.1149	71.2644				222	85.03937007874016	89.76377952755905	81.88976377952756	85.8268	59.523809523809526	72.58064516129032	79.83870967741936
223	83.3333	70.8333	80.2083	79.1667	77.6596	68.9655	65.5172				223	85.8268	89.76377952755905	80.31496062992126	81.10236220472441	61.904761904761905	71.7742	75
224	87.5	71.875	81.25	77.0833	68.0851	72.4138	66.6667				224	87.4016	88.18897637795276	83.46456692913385	81.10236220472441	59.523809523809526	73.38709677419355	80.64516129032258
225	84.375	69.7917	81.25	76.0417	69.1489	67.8161	65.5172				225	84.25196850393701	84.25196850393701	79.5276	80.31496062992126	61.111111111111114	75	80.64516129032258
226	86.4583	69.7917	78.125	76.0417	76.5957	67.8161	66.6667				226	85.8268	88.97637795275591	84.25196850393701	79.5276	61.904761904761905	72.58064516129032	78.2258
227	83.3333	70.8333	78.125	79.1667	75.5319	73.5632	65.5172				227	86.61417322834646	87.4016	81.88976377952756	86.61417322834646	61.904761904761905	70.16129032258064	79.83870967741936
228	83.3333	67.7083	84.375	81.25	67.0213	73.5632	66.6667				228	84.25196850393701	87.4016	79.5276	88.18897637795276	65.07936507936508	75.80645161290323	76.61290322580645
229	81.25	66.6667	78.125	75	75.5319	68.9655	67.8161				229	87.4016	88.18897637795276	85.03937007874016	77.95275590551181	61.111111111111114	73.38709677419355	79.03225806451613
230	89.5833	68.75	82.2917	80.2083	78.7234	74.7126	66.6667				230	87.4016	89.76377952755905	85.8268	81.10236220472441	62.698412698412696	72.58064516129032	79.83870967741936
231	82.2917	68.75	69.7917	78.125	75.5319	71.2644	64.3678				231	87.4016	86.61417322834646	81.88976377952756	77.16535433070867	54.76190476190476	72.58064516129032	78.2258
232	83.3333	72.9167	80.2083	79.1667	75.5319	65.5172	67.8161				232	83.46456692913385	90.55118110236221	78.74015748031496	83.46456692913385	65.07936507936508	70.16129032258064	78.2258
233	80.2083	68.75	75	78.125	71.2766	60.9195	71.2644				233	84.25196850393701	88.97637795275591	78.74015748031496	85.03937007874016	61.904761904761905	70.96774193548387	79.03225806451613
234	85.4167	67.7083	78.125	78.125	76.5957	72.4138	73.5632				234	88.18897637795276	89.76377952755905	82.67716535433071	81.88976377952756	64.28571428571429	70.16129032258064	81.45161290322581
235	83.3333	67.7083	80.2083	77.0833	77.6596	67.8161	66.6667				235	86.61417322834646	87.4016	85.03937007874016	78.74015748031496	61.904761904761905	75	79.83870967741936
236	84.375	73.9583	75	76.0417	75.5319	67.8161	68.9655				236	86.61417322834646	88.97637795275591	77.95275590551181	77.95275590551181	64.28571428571429	75.80645161290323	79.83870967741936
237	85.4167	68.75	80.2083	79.1667	72.3404	70.1149	64.3678				237	85.8268	88.18897637795276	85.8268	73.22834645669292	60.317460317460316	69.35483870967742	79.03225806451613
238	91.6667	66.6667	79.1667	79.1667	75.5319	72.4138	72.4138				238	88.97637795275591	87.4016	86.61417322834646	73.22834645669292	63.492063492063494	74.19354838709677	73.38709677419355
239	85.4167	73.9583	80.2083	77.0833	76.5957	72.4138	62.069				239	87.4016	92.126	81.10236220472441	81.10236220472441	64.28571428571429	76.61290322580645	78.2258
240	85.4167	68.75	80.2083	76.0417	72.3404	72.4138	68.9655				240	88.97637795275591	85.8268	85.8268	77.16535433070867	59.523809523809526	73.38709677419355	79.03225806451613
241	88.5417	70.8333	76.0417	75	67.0213	68.9655	68.9655				241	85.03937007874016	86.61417322834646	83.46456692913385	79.5276	61.111111111111114	70.16129032258064	81.45161290322581
242	85.4167	73.9583	81.25	79.1667	69.1489	68.9655	71.2644				242	86.61417322834646	90.55118110236221	82.67716535433071	79.5276	61.904761904761905	66.93548387096774	80.64516129032258
243	86.4583	69.7917	76.0417	80.2083	75.5319	63.2184	70.1149				243	88.18897637795276	87.4016	81.88976377952756	85.03937007874016	58.73015873015873	77.41935483870968	82.25806451612904
244	89.5833	67.7083	72.9167	78.125	75.5319	72.4138	65.5172				244	85.8268	88.97637795275591	78.74015748031496	82.67716535433071	60.317460317460316	73.38709677419355	79.83870967741936
245	89.5833	70.8333	78.125	73.9583	76.5957	67.8161	67.8161				245	88.97637795275591	85.8268	77.95275590551181	74.01574803149606	61.904761904761905	68.54838709677419	83.87096774193549
246	87.5	69.7917	77.0833	72.9167	72.3404	73.5632	70.1149				246	87.4016	88.18897637795276	79.5276	78.74015748031496	60.317460317460316	70.96774193548387	83.87096774193549
247	87.5	71.875	76.0417	78.125	72.3404	72.4138	66.6667				247	81.10236220472441	92.126	82.67716535433071	80.31496062992126	65.87301587301587	71.7742	79.03225806451613
248	83.3333	71.875	76.0417	79.1667	75.5319	64.3678	66.6667				248	88.18897637795276	88.97637795275591	83.46456692913385	82.67716535433071	62.698412698412696	71.7742	81.45161290322581
249	83.3333	70.8333	75	73.9583	74.4681	72.4138	70.1149				249	83.46456692913385	88.97637795275591	80.31496062992126	73.22834645669292	63.492063492063494	74.19354838709677	82.25806451612904
250	82.2917	67.7083	79.1667	76.0417	74.4681	68.9655	65.5172				250	86.61417322834646	86.61417322834646	85.03937007874016	81.10236220472441	57.142857142857146	74.19354838709677	83.06451612903226
251	84.375	69.7917	79.1667	68.75	67.0213	68.9655	63.2184				251	85.03937007874016	90.55118110236221	84.25196850393701	72.44094488188976	61.904761904761905	73.38709677419355	80.64516129032258
252	81.25	73.9583	78.125	72.9167	73.4043	72.4138	67.8161				252	85.8268	92.126	85.8268	71.65354330708661	58.73015873015873	72.58064516129032	81.45161290322581
253	90.625	68.75	78.125	78.125	72.3404	68.9655	68.9655				253	87.4016	91.33858267716535	86.61417322834646	81.88976377952756	62.698412698412696	66.12903225806451	78.2258
254	87.5	68.75	77.0833	75	67.0213	67.8161	71.2644				254	88.97637795275591	88.97637795275591	85.8268	70.86614173228347	60.317460317460316	73.38709677419355	79.83870967741936
255	88.5417	70.8333	73.9583	72.9167	74.4681	71.2644	70.1149				255	87.4016	86.61417322834646	84.25196850393701	73.22834645669292	62.698412698412696	74.19354838709677	72.58064516129032
256	83.3333	72.9167	82.2917	78.125	68.0851	71.2644	64.3678				256	87.4016	85.03937007874016	86.61417322834646	84.25196850393701	57.93650793650794	66.93548387096774	80.64516129032258
257	85.4167	68.75	81.25	72.9167	74.4681	71.2644	71.2644				257	85.03937007874016	85.03937007874016	85.8268	76.37795275590551	61.904761904761905	74.19354838709677	79.83870967741936
258	83.3333	71.875	78.125	71.875	73.4043	68.9655	67.8161				258	85.03937007874016	87.4016	82.67716535433071	69.29133858267717	64.28571428571429	71.7742	79.03225806451613
259	80.2083	68.75	67.7083	78.125	76.5957	70.1149	65.5172				259	89.76377952755905	90.55118110236221	78.74015748031496	82.67716535433071	61.904761904761905	74.19354838709677	83.06451612903226
260	85.4167	67.7083	78.125	71.875	73.4043	70.1149	66.6667				260	87.4016	87.4016	85.03937007874016	74.80314960629921	61.111111111111114	73.38709677419355	81.45161290322581
261	87.5	76.0417	76.0417	78.125	71.2766	65.5172	71.2644				261	92.126	89.76377952755905	81.10236220472441	81.10236220472441	58.73015873015873	71.7742	79.03225806451613
262	82.2917	66.6667	75	77.0833	72.3404	74.7126	68.9655				262	88.18897637795276	88.18897637795276	83.46456692913385	79.5276	62.698412698412696	71.7742	78.2258
263	79.1667	69.7917	79.1667	72.9167	75.5319	70.1149	67.8161				263	84.25196850393701	89.76377952755905	88.18897637795276	74.01574803149606	60.317460317460316	71.7742	78.2258
264	85.4167	69.7917	76.0417	76.0417	73.4043	70.1149	70.1149				264	87.4016	88.97637795275591	85.8268	81.10236220472441	61.904761904761905	74.19354838709677	70.96774193548387
265	84.375	73.9583	77.0833	71.875	71.2766	72.4138	68.9655				265	87.4016	87.4016	81.10236220472441	72.44094488188976	61.904761904761905	73.38709677419355	79.03225806451613
266	83.3333	69.7917	78.125	73.9583	73.4043	68.9655	67.8161				266	89.76377952755905	88.97637795275591	85.03937007874016	69.29133858267717	65.87301587301587	70.96774193548387	82.25806451612904
267	80.2083	73.9583	78.125	77.0833	75.5319	74.7126	64.3678				267	79.5276	88.18897637795276	85.03937007874016	80.31496062992126	61.904761904761905	75	73.38709677419355
268	85.4167	71.875	78.125	79.1667	68.0851	71.2644	71.2644				268	88.97637795275591	89.76377952755905	81.10236220472441	83.46456692913385	57.142857142857146	69.35483870967742	80.64516129032258
269	84.375	67.7083	70.8333	75	75.5319	72.4138	66.6667				269	86.61417322834646	88.18897637795276	81.88976377952756	86.61417322834646	57.93650793650794	73.38709677419355	79.03225806451613
270	89.5833	70.8333	78.125	79.1667	69.1489	72.4138	66.6667				270	87.4016	90.55118110236221	83.46456692913385	82.67716535433071	61.904761904761905	73.38709677419355	79.83870967741936
271	89.5833	72.9167	79.1667	83.3333	72.3404	68.9655	66.6667				271	86.61417322834646	88.18897637795276	81.88976377952756	81.88976377952756	57.142857142857146	76.61290322580645	84.6774
272	89.5833	70.8333	81.25	76.0417	72.3404	75.8621	71.2644				272	87.4016	88.97637795275591	84.25196850393701	79.5276	61.111111111111114	74.19354838709677	78.2258
273	88.5417	69.7917	81.25	71.875	70.2128	65.5172	71.2644				273	88.18897637795276	89.76377952755905	85.03937007874016	70.86614173228347	62.698412698412696	66.12903225806451	80.64516129032258
274	86.4583	70.8333	84.375	72.9167	71.2766	70.1149	66.6667				274	86.61417322834646	86.61417322834646	82.67716535433071	68.50393700787401	60.317460317460316	75	78.2258
275	82.2917	67.7083	83.3333	76.0417	75.5319	68.9655	65.5172				275	86.61417322834646	90.55118110236221	83.46456692913385	74.01574803149606	59.523809523809526	71.7742	75.80645161290323
276	88.5417	69.7917	81.25	70.8333	77.6596	74.7126	62.069				276	88.18897637795276	90.55118110236221	82.67716535433071	70.86614173228347	64.28571428571429	73.38709677419355	78.2258
277	83.3333	72.9167	77.0833	79.1667	68.0851	68.9655	67.8161				277	88.18897637795276	88.18897637795276	85.03937007874016	80.31496062992126	64.28571428571429	73.38709677419355	79.03225806451613
278	79.1667	66.6667	73.9583	73.9583	74.4681	72.4138	70.1149				278	86.61417322834646	88.18897637795276	79.5276	81.88976377952756	64.28571428571429	74.19354838709677	82.25806451612904
279	85.4167	70.8333	83.3333	81.25	74.4681	65.5172	68.9655				279	88.97637795275591	88.18897637795276	83.46456692913385	76.37795275590551	69.04761904761905	71.7742	81.45161290322581
280	77.0833	70.8333	75	72.9167	75.5319	72.4138	63.2184				280	83.46456692913385	89.76377952755905	76.37795275590551	74.01574803149606	63.492063492063494	71.7742	80.64516129032258
281	87.5	75	82.2917	77.0833	71.2766	73.5632	65.5172				281	90.55118110236221	88.97637795275591	83.46456692913385	85.8268	64.28571428571429	70.96774193548387	81.45161290322581
282	89.5833	67.7083	70.8333	63.5417	74.4681	70.1149	63.2184				282	84.25196850393701	91.33858267716535	77.95275590551181	76.37795275590551	61.904761904761905	70.96774193548387	78.2258
283	84.375	71.875	80.2083	81.25	67.0213	75.8621	65.5172				283	88.18897637795276	86.61417322834646	86.61417322834646	81.88976377952756	65.87301587301587	74.19354838709677	81.45161290322581
284	88.5417	71.875	82.2917	78.125	72.3404	71.2644	66.6667				284	88.97637795275591	87.4016	85.03937007874016	73.22834645669292	64.28571428571429	75	76.61290322580645
285	83.3333	69.7917	83.3333	76.0417	71.2766	70.1149	70.1149				285	84.25196850393701	88.97637795275591	83.46456692913385	83.46456692913385	57.93650793650794	72.58064516129032	79.03225806451613
286	86.4583	68.75	76.0417	76.0417	68.0851	70.1149	66.6667				286	85.8268	90.55118110236221	81.10236220472441	79.5276	59.523809523809526	73.38709677419355	80.64516129032258
287	90.625	68.75	76.0417	76.0417	75.5319	70.1149	67.8161				287	88.18897637795276	89.76377952755905	81.88976377952756	79.5276	64.28571428571429	73.38709677419355	79.83870967741936
288	76.0417	70.8333	76.0417	77.0833	74.4681	70.1149	70.1149				288	85.8268	90.55118110236221	85.8268	81.10236220472441	61.111111111111114	72.58064516129032	80.64516129032258
289	83.3333	71.875	71.875	71.875	73.4043	67.8161	67.8161				289	86.61417322834646	88.97637795275591	81.88976377952756	77.16535433070867	64.28571428571429	70.96774193548387	77.41935483870968
290	84.375	70.8333	75	75	72.3404	63.2184	72.4138				290	85.8268	90.55118110236221	81.88976377952756	83.46456692913385	63.492063492063494	74.19354838709677	75
291	82.2917	75	81.25	71.875	79.7872	73.5632	66.6667				291	89.76377952755905	85.03937007874016	81.88976377952756	71.65354330708661	60.317460317460316	70.96774193548387	80.64516129032258
292	85.4167	66.6667	73.9583	83.3333	71.2766	71.2644	72.4138				292	85.8268	88.18897637795276	80.31496062992126	82.67716535433071	60.317460317460316	75	79.83870967741936
293	87.5	73.9583	73.9583	71.875	73.4043	67.8161	60.9195				293	87.4016	87.4016	82.67716535433071	77.16535433070867	60.317460317460316	75	81.45161290322581
294	83.3333	68.75	84.375	71.875	67.0213	71.2644	67.8161				294	88.97637795275591	88.18897637795276	84.25196850393701	74.80314960629921	60.317460317460316	70.16129032258064	75
295	85.4167	70.8333	73.9583	81.25	72.3404	73.5632	67.8161				295	87.4016	89.76377952755905	77.95275590551181	76.37795275590551	61.904761904761905	70.96774193548387	80.64516129032258
296	84.375	71.875	72.9167	76.0417	74.4681	70.1149	70.1149				296	86.61417322834646	85.8268	82.67716535433071	85.03937007874016	65.07936507936508	74.19354838709677	81.45161290322581
297	88.5417	70.8333	72.9167	79.1667	74.4681	68.9655	60.9195				297	84.25196850393701	87.4016	81.88976377952756	83.46456692913385	61.904761904761905	67.74193548387096	77.41935483870968
298	89.5833	67.7083	80.2083	76.0417	75.5319	73.5632	71.2644				298	86.61417322834646	88.97637795275591	84.25196850393701	82.67716535433071	61.904761904761905	74.19354838709677	80.64516129032258
299	84.375	67.7083	79.1667	76.0417	61.7021	67.8161	71.2644				299	85.03937007874016	88.97637795275591	83.46456692913385	69.29133858267717	64.28571428571429	72.58064516129032	76.61290322580645
300	88.5417	70.8333	82.2917	72.9167	69.1489	60.9195	71.2644				300	86.61417322834646	87.4016	83.46456692913385	81.10236220472441	62.698412698412696	70.16129032258064	79.03225806451613
301	79.1667	73.9583	78.125	77.0833	68.0851	65.5172	68.9655				301	88.18897637795276	89.76377952755905	79.5276	77.95275590551181	61.111111111111114	73.38709677419355	81.45161290322581
302	85.4167	70.8333	80.2083	79.1667	75.5319	66.6667	65.5172				302	84.25196850393701	87.4016	86.61417322834646	81.10236220472441	61.904761904761905	71.7742	80.64516129032258
303	90.625	71.875	76.0417	82.2917	76.5957	72.4138	67.8161				303	87.4016	88.97637795275591	82.67716535433071	78.74015748031496	64.28571428571429	66.93548387096774	79.03225806451613
304	84.375	67.7083	75	69.7917	72.3404	71.2644	72.4138				304	90.55118110236221	91.33858267716535	81.10236220472441	68.50393700787401	61.111111111111114	73.38709677419355	81.45161290322581
305	78.125	70.8333	78.125	75	77.6596	68.9655	67.8161				305	84.25196850393701	90.55118110236221	81.88976377952756	75.59055118110236	59.523809523809526	70.16129032258064	76.61290322580645
306	86.4583	67.7083	75	69.7917	74.4681	67.8161	57.4713				306	88.18897637795276	88.97637795275591	81.10236220472441	74.01574803149606	62.698412698412696	74.19354838709677	79.83870967741936
307	81.25	66.6667	76.0417	70.8333	70.2128	68.9655	70.1149				307	86.61417322834646	87.4016	84.25196850393701	75.59055118110236	59.523809523809526	75.80645161290323	78.2258
308	86.4583	70.8333	76.0417	80.2083	76.5957	71.2644	68.9655				308	87.4016	83.46456692913385	82.67716535433071	77.16535433070867	57.142857142857146	75.80645161290323	79.03225806451613
309	81.25	67.7083	72.9167	80.2083	75.5319	57.4713	64.3678				309	86.61417322834646	83.46456692913385	78.74015748031496	83.46456692913385	62.698412698412696	70.16129032258064	75.80645161290323
310	89.5833	71.875	82.2917	78.125	67.0213	66.6667	71.2644				310	87.4016	88.97637795275591	84.25196850393701	79.5276	57.93650793650794	70.96774193548387	77.41935483870968
311	82.2917	67.7083	76.0417	78.125	70.2128	71.2644	66.6667				311	89.76377952755905	88.97637795275591	81.88976377952756	77.95275590551181	61.111111111111114	73.38709677419355	79.83870967741936
312	88.5417	72.9167	77.0833	67.7083	76.5957	64.3678	65.5172				312	88.18897637795276	88.18897637795276	77.95275590551181	70.86614173228347	57.93650793650794	72.58064516129032	75.80645161290323
313	85.4167	66.6667	81.25	77.0833	75.5319	67.8161	67.8161				313	85.8268	88.97637795275591	86.61417322834646	75.59055118110236	57.142857142857146	70.96774193548387	82.25806451612904
314	86.4583	72.9167	82.2917	73.9583	72.3404	71.2644	68.9655				314	85.8268	88.97637795275591	81.88976377952756	77.95275590551181	62.698412698412696	72.58064516129032	79.83870967741936
315	79.1667	69.7917	80.2083	79.1667	76.5957	73.5632	68.9655				315	85.03937007874016	90.55118110236221	81.10236220472441	81.10236220472441	63.492063492063494	74.19354838709677	79.83870967741936
316	90.625	67.7083	72.9167	72.9167	73.4043	71.2644	64.3678				316	85.8268	88.97637795275591	76.37795275590551	74.80314960629921	61.111111111111114	74.19354838709677	79.03225806451613
317	84.375	72.9167	82.2917	81.25	70.2128	68.9655	64.3678				317	88.18897637795276	89.76377952755905	83.46456692913385	80.31496062992126	61.111111111111114	71.7742	71.7742
318	90.625	68.75	77.0833	73.9583	75.5319	63.2184	70.1149				318	88.18897637795276	92.91338582677166	80.31496062992126	80.31496062992126	64.28571428571429	74.19354838709677	75.80645161290323
319	86.4583	67.7083	82.2917	78.125	77.6596	72.4138	70.1149				319	88.18897637795276	88.18897637795276	87.4016	80.31496062992126	62.698412698412696	70.96774193548387	82.25806451612904
320	86.4583	68.75	84.375	69.7917	74.4681	72.4138	67.8161				320	87.4016	87.4016	83.46456692913385	70.07874015748031	67.46031746031746	66.93548387096774	75
321	81.25	68.75	71.875	70.8333	75.5319	73.5632	71.2644				321	85.8268	85.8268	78.74015748031496	71.65354330708661	63.492063492063494	70.96774193548387	82.25806451612904
322	83.3333	71.875	79.1667	72.9167	68.0851	70.1149	72.4138				322	85.8268	90.55118110236221	81.10236220472441	73.22834645669292	60.317460317460316	71.7742	79.03225806451613
323	86.4583	71.875	73.9583	77.0833	67.0213	72.4138	64.3678				323	86.61417322834646	88.18897637795276	81.88976377952756	83.46456692913385	53.96825396825397	72.58064516129032	82.25806451612904
324	78.125	72.9167	70.8333	75	67.0213	68.9655	68.9655				324	83.46456692913385	88.97637795275591	78.74015748031496	76.37795275590551	63.492063492063494	73.38709677419355	74.19354838709677
325	86.4583	68.75	82.2917	67.7083	72.3404	75.8621	68.9655				325	87.4016	89.76377952755905	88.18897637795276	69.29133858267717	63.492063492063494	75	74.19354838709677
326	86.4583	72.9167	72.9167	79.1667	73.4043	77.0115	65.5172				326	84.25196850393701	89.76377952755905	77.95275590551181	85.03937007874016	61.904761904761905	69.35483870967742	79.03225806451613
327	89.5833	67.7083	72.9167	75	72.3404	73.5632	65.5172				327	86.61417322834646	88.97637795275591	84.25196850393701	77.16535433070867	58.73015873015873	75	81.45161290322581
328	85.4167	70.8333	75	81.25	71.2766	71.2644	67.8161				328	84.25196850393701	85.8268	81.88976377952756	83.46456692913385	64.28571428571429	72.58064516129032	80.64516129032258
329	91.6667	65.625	81.25	72.9167	71.2766	71.2644	68.9655				329	88.18897637795276	85.8268	81.88976377952756	77.95275590551181	60.317460317460316	74.19354838709677	82.25806451612904
330	85.4167	71.875	77.0833	69.7917	72.3404	73.5632	67.8161				330	83.46456692913385	87.4016	80.31496062992126	70.86614173228347	62.698412698412696	72.58064516129032	82.25806451612904
331	81.25	70.8333	82.2917	77.0833	69.1489	68.9655	65.5172				331	88.97637795275591	88.97637795275591	81.88976377952756	73.22834645669292	56.34920634920635	74.19354838709677	77.41935483870968
332	84.375	69.7917	78.125	79.1667	73.4043	70.1149	68.9655				332	86.61417322834646	90.55118110236221	82.67716535433071	85.03937007874016	62.698412698412696	74.19354838709677	81.45161290322581
333	84.375	68.75	75	77.0833	71.2766	74.7126	66.6667				333	88.97637795275591	85.8268	79.5276	84.25196850393701	61.904761904761905	73.38709677419355	81.45161290322581
334	82.2917	69.7917	79.1667	77.0833	71.2766	71.2644	65.5172				334	84.25196850393701	92.126	78.74015748031496	85.03937007874016	62.698412698412696	72.58064516129032	79.03225806451613
335	84.375	70.8333	76.0417	71.875	70.2128	70.1149	65.5172				335	83.46456692913385	88.18897637795276	79.5276	75.59055118110236	59.523809523809526	75.80645161290323	79.03225806451613
336	88.5417	67.7083	80.2083	73.9583	73.4043	68.9655	65.5172				336	85.8268	88.97637795275591	84.25196850393701	80.31496062992126	64.28571428571429	69.35483870967742	79.83870967741936
337	85.4167	75	78.125	76.0417	76.5957	66.6667	71.2644				337	90.55118110236221	88.18897637795276	79.5276	79.5276	62.698412698412696	73.38709677419355	79.83870967741936
338	86.4583	71.875	79.1667	76.0417	72.3404	75.8621	71.2644				338	87.4016	90.55118110236221	82.67716535433071	81.10236220472441	60.317460317460316	71.7742	82.25806451612904
339	86.4583	70.8333	78.125	80.2083	68.0851	65.5172	64.3678				339	86.61417322834646	88.18897637795276	83.46456692913385	80.31496062992126	61.111111111111114	70.96774193548387	80.64516129032258
340	84.375	67.7083	76.0417	79.1667	75.5319	70.1149	65.5172				340	88.18897637795276	88.18897637795276	83.46456692913385	82.67716535433071	59.523809523809526	73.38709677419355	80.64516129032258
341	83.3333	72.9167	80.2083	76.0417	73.4043	64.3678	66.6667				341	88.97637795275591	89.76377952755905	83.46456692913385	76.37795275590551	62.698412698412696	70.96774193548387	82.25806451612904
342	77.0833	69.7917	81.25	73.9583	73.4043	71.2644	66.6667				342	84.25196850393701	88.18897637795276	82.67716535433071	74.80314960629921	61.111111111111114	71.7742	81.45161290322581
343	81.25	70.8333	79.1667	75	73.4043	71.2644	68.9655				343	88.97637795275591	85.8268	79.5276	77.16535433070867	60.317460317460316	76.61290322580645	79.83870967741936
344	84.375	70.8333	84.375	77.0833	72.3404	70.1149	62.069				344	89.76377952755905	89.76377952755905	83.46456692913385	76.37795275590551	53.96825396825397	73.38709677419355	80.64516129032258
345	83.3333	69.7917	75	80.2083	71.2766	72.4138	66.6667				345	83.46456692913385	88.97637795275591	77.95275590551181	81.10236220472441	61.111111111111114	70.16129032258064	83.87096774193549
346	87.5	70.8333	75	80.2083	72.3404	68.9655	73.5632				346	83.46456692913385	92.91338582677166	81.10236220472441	81.10236220472441	60.317460317460316	71.7742	82.25806451612904
347	84.375	66.6667	77.0833	81.25	73.4043	72.4138	67.8161				347	88.18897637795276	88.18897637795276	82.67716535433071	83.46456692913385	64.28571428571429	70.96774193548387	82.25806451612904
348	71.875	72.9167	78.125	76.0417	71.2766	72.4138	66.6667				348	84.25196850393701	88.18897637795276	81.88976377952756	77.95275590551181	61.111111111111114	71.7742	79.83870967741936
349	88.5417	69.7917	81.25	73.9583	71.2766	70.1149	66.6667				349	85.8268	88.18897637795276	81.88976377952756	73.22834645669292	63.492063492063494	71.7742	82.25806451612904
350	85.4167	68.75	70.8333	72.9167	74.4681	68.9655	66.6667				350	83.46456692913385	87.4016	82.67716535433071	72.44094488188976	65.07936507936508	73.38709677419355	77.41935483870968
351	77.0833	70.8333	77.0833	78.125	72.3404	75.8621	72.4138				351	85.8268	87.4016	78.74015748031496	78.74015748031496	61.111111111111114	76.61290322580645	80.64516129032258
352	85.4167	72.9167	78.125	76.0417	72.3404	68.9655	68.9655				352	88.97637795275591	86.61417322834646	85.03937007874016	77.95275590551181	60.317460317460316	72.58064516129032	83.87096774193549
353	85.4167	71.875	81.25	77.0833	73.4043	72.4138	70.1149				353	88.18897637795276	88.18897637795276	83.46456692913385	82.67716535433071	65.07936507936508	72.58064516129032	81.45161290322581
354	77.0833	67.7083	76.0417	73.9583	74.4681	74.7126	66.6667				354	84.25196850393701	92.126	78.74015748031496	73.22834645669292	65.87301587301587	70.96774193548387	78.2258
355	89.5833	69.7917	81.25	78.125	73.4043	73.5632	67.8161				355	86.61417322834646	86.61417322834646	83.46456692913385	74.80314960629921	61.904761904761905	74.19354838709677	79.83870967741936
356	81.25	66.6667	78.125	80.2083	80.8511	70.1149	66.6667				356	85.03937007874016	85.8268	81.88976377952756	81.88976377952756	60.317460317460316	74.19354838709677	74.19354838709677
357	83.3333	69.7917	71.875	76.0417	68.0851	73.5632	65.5172				357	83.46456692913385	88.18897637795276	85.03937007874016	74.80314960629921	54.76190476190476	72.58064516129032	73.38709677419355
358	83.3333	67.7083	72.9167	77.0833	71.2766	66.6667	65.5172				358	86.61417322834646	91.33858267716535	82.67716535433071	81.88976377952756	64.28571428571429	68.54838709677419	78.2258
359	78.125	67.7083	78.125	69.7917	71.2766	68.9655	64.3678				359	87.4016	90.55118110236221	84.25196850393701	70.86614173228347	60.317460317460316	74.19354838709677	77.41935483870968
360	87.5	64.5833	81.25	70.8333	77.6596	71.2644	70.1149				360	85.8268	89.76377952755905	80.31496062992126	73.22834645669292	60.317460317460316	75.80645161290323	80.64516129032258
361	87.5	71.875	80.2083	80.2083	77.6596	72.4138	67.8161				361	82.67716535433071	87.4016	81.88976377952756	84.25196850393701	65.87301587301587	70.16129032258064	79.03225806451613
362	88.5417	70.8333	78.125	78.125	76.5957	72.4138	68.9655				362	86.61417322834646	88.18897637795276	78.74015748031496	81.88976377952756	59.523809523809526	74.19354838709677	79.83870967741936
363	87.5	67.7083	75	75	74.4681	68.9655	68.9655				363	87.4016	91.33858267716535	82.67716535433071	81.88976377952756	65.07936507936508	73.38709677419355	79.83870967741936
364	81.25	72.9167	73.9583	81.25	70.2128	72.4138	70.1149				364	88.97637795275591	86.61417322834646	85.8268	79.5276	61.111111111111114	71.7742	77.41935483870968
365	87.5	69.7917	79.1667	76.0417	73.4043	68.9655	67.8161				365	87.4016	88.97637795275591	81.10236220472441	82.67716535433071	57.142857142857146	69.35483870967742	79.03225806451613
366	85.4167	69.7917	70.8333	79.1667	72.3404	75.8621	68.9655				366	86.61417322834646	87.4016	82.67716535433071	85.03937007874016	61.904761904761905	73.38709677419355	80.64516129032258
367	85.4167	66.6667	73.9583	79.1667	64.8936	71.2644	70.1149				367	84.25196850393701	88.18897637795276	83.46456692913385	81.10236220472441	60.317460317460316	75	79.83870967741936
368	86.4583	69.7917	79.1667	77.0833	73.4043	71.2644	70.1149				368	86.61417322834646	91.33858267716535	81.88976377952756	77.95275590551181	65.87301587301587	73.38709677419355	81.45161290322581
369	83.3333	71.875	80.2083	71.875	75.5319	67.8161	66.6667				369	88.97637795275591	90.55118110236221	82.67716535433071	75.59055118110236	62.698412698412696	71.7742	75
370	86.4583	69.7917	79.1667	78.125	74.4681	66.6667	67.8161				370	86.61417322834646	90.55118110236221	80.31496062992126	83.46456692913385	62.698412698412696	70.16129032258064	75
371	85.4167	70.8333	71.875	76.0417	74.4681	65.5172	71.2644				371	89.76377952755905	88.97637795275591	80.31496062992126	78.74015748031496	62.698412698412696	74.19354838709677	78.2258
372	87.5	72.9167	76.0417	73.9583	75.5319	74.7126	72.4138				372	86.61417322834646	86.61417322834646	83.46456692913385	78.74015748031496	63.492063492063494	73.38709677419355	77.41935483870968
373	86.4583	71.875	80.2083	81.25	73.4043	66.6667	68.9655				373	87.4016	89.76377952755905	79.5276	83.46456692913385	61.904761904761905	72.58064516129032	79.03225806451613
374	86.4583	68.75	83.3333	67.7083	73.4043	70.1149	68.9655				374	85.8268	87.4016	83.46456692913385	70.86614173228347	63.492063492063494	70.96774193548387	77.41935483870968
375	83.3333	75	80.2083	80.2083	69.1489	68.9655	67.8161				375	86.61417322834646	86.61417322834646	83.46456692913385	79.5276	59.523809523809526	70.96774193548387	81.45161290322581
376	81.25	70.8333	71.875	80.2083	74.4681	67.8161	66.6667				376	85.03937007874016	89.76377952755905	81.88976377952756	80.31496062992126	64.28571428571429	72.58064516129032	80.64516129032258
377	89.5833	68.75	76.0417	77.0833	72.3404	67.8161	71.2644				377	85.03937007874016	87.4016	81.10236220472441	80.31496062992126	64.28571428571429	74.19354838709677	76.61290322580645
378	86.4583	68.75	75	72.9167	75.5319	71.2644	70.1149				378	88.18897637795276	90.55118110236221	83.46456692913385	73.22834645669292	64.28571428571429	72.58064516129032	80.64516129032258
379	89.5833	69.7917	78.125	79.1667	74.4681	71.2644	72.4138				379	86.61417322834646	85.8268	86.61417322834646	75.59055118110236	59.523809523809526	75	77.41935483870968
380	82.2917	70.8333	77.0833	70.8333	76.5957	68.9655	68.9655				380	86.61417322834646	85.03937007874016	81.88976377952756	71.65354330708661	64.28571428571429	71.7742	79.83870967741936
381	83.3333	73.9583	77.0833	73.9583	71.2766	73.5632	67.8161				381	89.76377952755905	89.76377952755905	82.67716535433071	76.37795275590551	58.73015873015873	71.7742	80.64516129032258
382	89.5833	69.7917	75	77.0833	76.5957	70.1149	72.4138				382	87.4016	90.55118110236221	79.5276	85.8268	61.904761904761905	73.38709677419355	83.87096774193549
383	82.2917	65.625	71.875	78.125	77.6596	74.7126	66.6667				383	88.97637795275591	88.97637795275591	81.88976377952756	81.88976377952756	65.87301587301587	75	81.45161290322581
384	88.5417	70.8333	78.125	72.9167	77.6596	71.2644	71.2644				384	89.76377952755905	92.91338582677166	83.46456692913385	78.74015748031496	65.07936507936508	75.80645161290323	76.61290322580645
385	82.2917	69.7917	81.25	75	75.5319	70.1149	65.5172				385	86.61417322834646	87.4016	83.46456692913385	77.16535433070867	65.87301587301587	71.7742	79.03225806451613
386	84.375	68.75	79.1667	73.9583	78.7234	70.1149	70.1149				386	87.4016	88.18897637795276	81.88976377952756	77.16535433070867	66.66666666666667	70.96774193548387	79.03225806451613
387	87.5	68.75	80.2083	72.9167	72.3404	73.5632	70.1149				387	85.03937007874016	89.76377952755905	85.03937007874016	75.59055118110236	61.904761904761905	76.61290322580645	80.64516129032258
388	83.3333	70.8333	71.875	77.0833	71.2766	73.5632	64.3678				388	86.61417322834646	90.55118110236221	79.5276	77.16535433070867	66.66666666666667	74.19354838709677	79.83870967741936
389	84.375	67.7083	83.3333	80.2083	72.3404	75.8621	66.6667				389	86.61417322834646	87.4016	85.03937007874016	81.88976377952756	62.698412698412696	73.38709677419355	79.83870967741936
390	85.4167	66.6667	75	79.1667	78.7234	66.6667	67.8161				390	86.61417322834646	88.97637795275591	85.8268	74.80314960629921	61.111111111111114	75.80645161290323	79.03225806451613
391	87.5	68.75	71.875	73.9583	73.4043	72.4138	67.8161				391	85.8268	88.97637795275591	72.44094488188976	74.80314960629921	61.111111111111114	75.80645161290323	81.45161290322581
392	84.375	70.8333	76.0417	71.875	71.2766	65.5172	64.3678				392	88.18897637795276	86.61417322834646	76.37795275590551	73.22834645669292	62.698412698412696	70.16129032258064	74.19354838709677
393	79.1667	65.625	79.1667	78.125	80.8511	68.9655	73.5632				393	86.61417322834646	85.8268	84.25196850393701	81.88976377952756	62.698412698412696	72.58064516129032	82.25806451612904
394	87.5	69.7917	73.9583	77.0833	74.4681	74.7126	68.9655				394	87.4016	88.18897637795276	83.46456692913385	82.67716535433071	59.523809523809526	72.58064516129032	77.41935483870968
395	83.3333	68.75	76.0417	73.9583	72.3404	71.2644	64.3678				395	86.61417322834646	90.55118110236221	81.10236220472441	77.95275590551181	58.73015873015873	75.80645161290323	79.83870967741936
396	85.4167	72.9167	79.1667	76.0417	73.4043	70.1149	60.9195				396	83.46456692913385	90.55118110236221	81.10236220472441	84.25196850393701	64.28571428571429	69.35483870967742	80.64516129032258
397	81.25	67.7083	80.2083	77.0833	69.1489	68.9655	71.2644				397	87.4016	88.97637795275591	83.46456692913385	79.5276	61.111111111111114	74.19354838709677	75
398	89.5833	72.9167	77.0833	77.0833	73.4043	68.9655	74.7126				398	88.18897637795276	88.18897637795276	81.88976377952756	80.31496062992126	63.492063492063494	69.35483870967742	80.64516129032258
399	82.2917	70.8333	76.0417	78.125	75.5319	71.2644	67.8161				399	88.97637795275591	88.18897637795276	83.46456692913385	77.95275590551181	66.66666666666667	73.38709677419355	80.64516129032258
400	86.4583	70.8333	77.0833	78.125	74.4681	68.9655	71.2644				400	88.97637795275591	87.4016	78.74015748031496	80.31496062992126	65.87301587301587	75	75.80645161290323
401	84.375	67.7083	77.0833	76.0417	74.4681	73.5632	66.6667				401	86.61417322834646	90.55118110236221	79.5276	77.16535433070867	61.111111111111114	75	79.83870967741936
402	81.25	69.7917	77.0833	76.0417	71.2766	71.2644	65.5172				402	88.97637795275591	88.97637795275591	80.31496062992126	76.37795275590551	64.28571428571429	73.38709677419355	82.25806451612904
403	87.5	69.7917	77.0833	71.875	70.2128	71.2644	66.6667				403	89.76377952755905	90.55118110236221	85.8268	78.74015748031496	61.904761904761905	76.61290322580645	81.45161290322581
404	81.25	71.875	82.2917	68.75	68.0851	71.2644	66.6667				404	84.25196850393701	90.55118110236221	81.10236220472441	77.95275590551181	61.111111111111114	75	80.64516129032258
405	85.4167	70.8333	79.1667	72.9167	64.8936	75.8621	67.8161				405	85.03937007874016	90.55118110236221	81.88976377952756	68.50393700787401	57.93650793650794	70.16129032258064	79.03225806451613
406	88.5417	68.75	83.3333	72.9167	60.6383	74.7126	68.9655				406	86.61417322834646	85.03937007874016	80.31496062992126	84.25196850393701	59.523809523809526	72.58064516129032	76.61290322580645
407	86.4583	70.8333	75	81.25	67.0213	68.9655	68.9655				407	87.4016	88.97637795275591	87.4016	77.95275590551181	63.492063492063494	72.58064516129032	82.25806451612904
408	84.375	67.7083	81.25	76.0417	69.1489	71.2644	68.9655				408	88.18897637795276	90.55118110236221	81.10236220472441	74.01574803149606	65.07936507936508	74.19354838709677	82.25806451612904
409	88.5417	68.75	85.4167	73.9583	74.4681	66.6667	66.6667				409	87.4016	89.76377952755905	81.88976377952756	76.37795275590551	61.904761904761905	67.74193548387096	79.03225806451613
410	84.375	72.9167	79.1667	71.875	71.2766	70.1149	65.5172				410	86.61417322834646	88.97637795275591	79.5276	77.16535433070867	61.111111111111114	71.7742	82.25806451612904
411	85.4167	72.9167	75	77.0833	75.5319	66.6667	70.1149				411	85.8268	88.18897637795276	83.46456692913385	80.31496062992126	60.317460317460316	74.19354838709677	79.03225806451613
412	83.3333	67.7083	79.1667	83.3333	77.6596	72.4138	70.1149				412	86.61417322834646	90.55118110236221	85.03937007874016	81.10236220472441	64.28571428571429	72.58064516129032	80.64516129032258
413	88.5417	72.9167	79.1667	70.8333	75.5319	78.1609	70.1149				413	87.4016	90.55118110236221	78.74015748031496	74.80314960629921	61.904761904761905	75.80645161290323	78.2258
414	86.4583	72.9167	75	72.9167	70.2128	73.5632	67.8161				414	87.4016	88.18897637795276	81.88976377952756	76.37795275590551	65.07936507936508	73.38709677419355	82.25806451612904
415	86.4583	69.7917	77.0833	72.9167	76.5957	68.9655	63.2184				415	89.76377952755905	88.18897637795276	83.46456692913385	78.74015748031496	65.87301587301587	70.96774193548387	78.2258
416	92.7083	78.125	75	80.2083	72.3404	72.4138	65.5172				416	86.61417322834646	90.55118110236221	81.88976377952756	77.95275590551181	59.523809523809526	75.80645161290323	82.25806451612904
417	87.5	70.8333	75	71.875	76.5957	66.6667	68.9655				417	85.03937007874016	88.97637795275591	83.46456692913385	80.31496062992126	65.87301587301587	73.38709677419355	79.03225806451613
418	82.2917	70.8333	81.25	79.1667	69.1489	70.1149	65.5172				418	87.4016	88.97637795275591	82.67716535433071	77.16535433070867	57.93650793650794	69.35483870967742	79.03225806451613
419	82.2917	65.625	83.3333	76.0417	74.4681	66.6667	71.2644				419	84.25196850393701	85.8268	82.67716535433071	77.16535433070867	58.73015873015873	70.96774193548387	78.2258
420	84.375	71.875	78.125	78.125	74.4681	72.4138	70.1149				420	85.03937007874016	85.8268	84.25196850393701	77.95275590551181	59.523809523809526	73.38709677419355	78.2258
421	86.4583	70.8333	79.1667	80.2083	75.5319	74.7126	68.9655				421	89.76377952755905	87.4016	86.61417322834646	83.46456692913385	60.317460317460316	71.7742	78.2258
422	85.4167	72.9167	79.1667	70.8333	71.2766	67.8161	66.6667				422	83.46456692913385	85.8268	81.10236220472441	79.5276	58.73015873015873	70.16129032258064	78.2258
423	86.4583	68.75	82.2917	71.875	71.2766	68.9655	64.3678				423	85.03937007874016	89.76377952755905	88.97637795275591	81.88976377952756	60.317460317460316	72.58064516129032	80.64516129032258
424	84.375	67.7083	77.0833	79.1667	70.2128	71.2644	68.9655				424	88.18897637795276	88.97637795275591	81.88976377952756	78.74015748031496	55.55555555555556	70.16129032258064	80.64516129032258
425	89.5833	72.9167	77.0833	72.9167	76.5957	66.6667	72.4138				425	87.4016	93.7008	83.46456692913385	81.88976377952756	65.87301587301587	75.80645161290323	79.83870967741936
426	84.375	68.75	82.2917	77.0833	74.4681	71.2644	66.6667				426	87.4016	88.97637795275591	78.74015748031496	81.88976377952756	58.73015873015873	70.96774193548387	83.06451612903226
427	85.4167	75	79.1667	75	74.4681	71.2644	65.5172				427	88.18897637795276	89.76377952755905	76.37795275590551	77.95275590551181	63.492063492063494	72.58064516129032	79.83870967741936
428	86.4583	67.7083	76.0417	71.875	75.5319	64.3678	68.9655				428	88.18897637795276	87.4016	81.88976377952756	79.5276	59.523809523809526	71.7742	78.2258
429	81.25	70.8333	81.25	72.9167	71.2766	64.3678	68.9655				429	83.46456692913385	88.18897637795276	85.03937007874016	69.29133858267717	59.523809523809526	70.96774193548387	79.03225806451613
430	84.375	70.8333	78.125	75	76.5957	72.4138	70.1149				430	88.18897637795276	87.4016	85.03937007874016	83.46456692913385	63.492063492063494	72.58064516129032	77.41935483870968
431	87.5	67.7083	77.0833	75	72.3404	74.7126	67.8161				431	87.4016	87.4016	81.10236220472441	68.50393700787401	62.698412698412696	71.7742	78.2258
432	81.25	75	79.1667	79.1667	73.4043	67.8161	67.8161				432	86.61417322834646	88.18897637795276	83.46456692913385	82.67716535433071	64.28571428571429	70.96774193548387	81.45161290322581
433	89.5833	70.8333	78.125	77.0833	74.4681	67.8161	67.8161				433	85.8268	88.18897637795276	81.88976377952756	81.88976377952756	59.523809523809526	66.12903225806451	82.25806451612904
434	81.25	69.7917	83.3333	73.9583	78.7234	71.2644	68.9655				434	87.4016	91.33858267716535	82.67716535433071	73.22834645669292	60.317460317460316	74.19354838709677	82.25806451612904
435	82.2917	66.6667	83.3333	73.9583	75.5319	72.4138	68.9655				435	88.97637795275591	88.97637795275591	82.67716535433071	72.44094488188976	58.73015873015873	75.80645161290323	79.83870967741936
436	82.2917	66.6667	84.375	79.1667	65.9574	71.2644	67.8161				436	86.61417322834646	88.97637795275591	82.67716535433071	77.95275590551181	63.492063492063494	76.61290322580645	82.25806451612904
437	81.25	69.7917	73.9583	79.1667	75.5319	65.5172	70.1149				437	88.97637795275591	90.55118110236221	85.03937007874016	83.46456692913385	61.111111111111114	75	77.41935483870968
438	89.5833	69.7917	72.9167	72.9167	78.7234	71.2644	65.5172				438	86.61417322834646	88.18897637795276	83.46456692913385	74.80314960629921	65.87301587301587	70.96774193548387	79.03225806451613
439	89.5833	68.75	75	72.9167	76.5957	73.5632	59.7701				439	87.4016	88.18897637795276	86.61417322834646	80.31496062992126	63.492063492063494	74.19354838709677	77.41935483870968
440	84.375	72.9167	72.9167	67.7083	71.2766	72.4138	70.1149				440	86.61417322834646	91.33858267716535	78.74015748031496	71.65354330708661	62.698412698412696	75.80645161290323	75.80645161290323
441	88.5417	69.7917	73.9583	78.125	74.4681	72.4138	73.5632				441	86.61417322834646	88.97637795275591	80.31496062992126	80.31496062992126	60.317460317460316	76.61290322580645	79.83870967741936
442	83.3333	72.9167	77.0833	76.0417	69.1489	67.8161	70.1149				442	87.4016	87.4016	83.46456692913385	83.46456692913385	61.904761904761905	72.58064516129032	79.83870967741936
443	81.25	67.7083	75	79.1667	78.7234	77.0115	65.5172				443	82.67716535433071	88.97637795275591	82.67716535433071	82.67716535433071	61.111111111111114	74.19354838709677	78.2258
444	89.5833	69.7917	79.1667	75	72.3404	68.9655	66.6667				444	88.18897637795276	88.97637795275591	81.10236220472441	75.59055118110236	62.698412698412696	70.16129032258064	79.03225806451613
445	86.4583	69.7917	73.9583	77.0833	71.2766	68.9655	66.6667				445	86.61417322834646	88.18897637795276	77.95275590551181	78.74015748031496	62.698412698412696	72.58064516129032	79.03225806451613
446	86.4583	71.875	75	78.125	73.4043	72.4138	70.1149				446	85.8268	89.76377952755905	82.67716535433071	79.5276	61.904761904761905	71.7742	81.45161290322581
447	92.7083	71.875	81.25	80.2083	76.5957	74.7126	68.9655				447	85.03937007874016	88.18897637795276	79.5276	77.16535433070867	61.904761904761905	76.61290322580645	83.06451612903226
448	85.4167	71.875	76.0417	75	74.4681	67.8161	72.4138				448	88.18897637795276	89.76377952755905	82.67716535433071	70.07874015748031	64.28571428571429	73.38709677419355	81.45161290322581
449	84.375	69.7917	79.1667	72.9167	69.1489	77.0115	68.9655				449	86.61417322834646	85.03937007874016	81.10236220472441	77.95275590551181	59.523809523809526	73.38709677419355	79.03225806451613
450	87.5	69.7917	75	78.125	75.5319	70.1149	67.8161				450	84.25196850393701	86.61417322834646	84.25196850393701	77.95275590551181	60.317460317460316	74.19354838709677	79.83870967741936
451	85.4167	68.75	78.125	75	74.4681	74.7126	70.1149				451	86.61417322834646	88.97637795275591	85.8268	85.03937007874016	57.93650793650794	70.16129032258064	83.06451612903226
452	82.2917	68.75	80.2083	76.0417	72.3404	71.2644	71.2644				452	87.4016	88.18897637795276	85.03937007874016	78.74015748031496	60.317460317460316	74.19354838709677	82.25806451612904
453	80.2083	67.7083	80.2083	80.2083	75.5319	68.9655	66.6667				453	88.18897637795276	90.55118110236221	81.10236220472441	82.67716535433071	63.492063492063494	72.58064516129032	81.45161290322581
454	82.2917	70.8333	81.25	78.125	76.5957	74.7126	66.6667				454	85.03937007874016	88.97637795275591	85.03937007874016	74.80314960629921	61.904761904761905	77.41935483870968	79.03225806451613
455	88.5417	71.875	78.125	75	69.1489	74.7126	65.5172				455	83.46456692913385	90.55118110236221	83.46456692913385	76.37795275590551	63.492063492063494	75.80645161290323	77.41935483870968
456	82.2917	68.75	77.0833	70.8333	72.3404	72.4138	65.5172				456	81.10236220472441	88.18897637795276	84.25196850393701	76.37795275590551	59.523809523809526	70.96774193548387	78.2258
457	75	75	80.2083	76.0417	71.2766	62.069	66.6667				457	84.25196850393701	91.33858267716535	78.74015748031496	77.95275590551181	60.317460317460316	69.35483870967742	80.64516129032258
458	87.5	69.7917	78.125	79.1667	68.0851	68.9655	67.8161				458	85.8268	89.76377952755905	81.88976377952756	82.67716535433071	59.523809523809526	70.16129032258064	76.61290322580645
459	82.2917	71.875	80.2083	76.0417	77.6596	67.8161	68.9655				459	87.4016	88.18897637795276	78.74015748031496	82.67716535433071	64.28571428571429	76.61290322580645	79.83870967741936
460	80.2083	70.8333	79.1667	72.9167	70.2128	70.1149	64.3678				460	88.97637795275591	87.4016	79.5276	76.37795275590551	60.317460317460316	71.7742	77.41935483870968
461	85.4167	68.75	80.2083	80.2083	78.7234	73.5632	66.6667				461	82.67716535433071	88.18897637795276	85.03937007874016	81.88976377952756	63.492063492063494	72.58064516129032	80.64516129032258
462	85.4167	66.6667	79.1667	76.0417	73.4043	71.2644	72.4138				462	85.03937007874016	88.18897637795276	82.67716535433071	80.31496062992126	61.904761904761905	72.58064516129032	82.25806451612904
463	86.4583	69.7917	80.2083	77.0833	71.2766	72.4138	66.6667				463	84.25196850393701	89.76377952755905	82.67716535433071	81.10236220472441	60.317460317460316	70.96774193548387	80.64516129032258
464	82.2917	70.8333	77.0833	73.9583	71.2766	72.4138	67.8161				464	84.25196850393701	87.4016	80.31496062992126	77.16535433070867	63.492063492063494	77.41935483870968	76.61290322580645
465	79.1667	68.75	80.2083	72.9167	78.7234	74.7126	71.2644				465	81.88976377952756	85.03937007874016	81.10236220472441	80.31496062992126	64.28571428571429	71.7742	79.83870967741936
466	76.0417	70.8333	80.2083	80.2083	71.2766	72.4138	66.6667				466	85.8268	90.55118110236221	85.03937007874016	76.37795275590551	62.698412698412696	70.16129032258064	76.61290322580645
467	92.7083	71.875	80.2083	70.8333	70.2128	71.2644	67.8161				467	88.18897637795276	85.8268	86.61417322834646	82.67716535433071	62.698412698412696	70.16129032258064	81.45161290322581
468	84.375	71.875	82.2917	76.0417	70.2128	68.9655	65.5172				468	87.4016	88.18897637795276	81.10236220472441	85.8268	62.698412698412696	74.19354838709677	79.83870967741936
469	84.375	69.7917	72.9167	71.875	70.2128	72.4138	71.2644				469	84.25196850393701	88.18897637795276	81.10236220472441	74.01574803149606	57.142857142857146	73.38709677419355	75.80645161290323
470	85.4167	73.9583	81.25	79.1667	75.5319	73.5632	73.5632				470	88.18897637795276	89.76377952755905	83.46456692913385	85.03937007874016	61.111111111111114	75	81.45161290322581
471	88.5417	69.7917	73.9583	78.125	74.4681	68.9655	66.6667				471	86.61417322834646	89.76377952755905	81.10236220472441	79.5276	58.73015873015873	70.96774193548387	80.64516129032258
472	85.4167	69.7917	80.2083	75	70.2128	72.4138	66.6667				472	85.03937007874016	87.4016	79.5276	81.10236220472441	62.698412698412696	71.7742	81.45161290322581
473	87.5	72.9167	71.875	75	72.3404	73.5632	67.8161				473	85.8268	93.7008	81.88976377952756	81.88976377952756	61.111111111111114	72.58064516129032	79.03225806451613
474	85.4167	69.7917	79.1667	72.9167	76.5957	72.4138	65.5172				474	87.4016	88.97637795275591	83.46456692913385	74.01574803149606	60.317460317460316	72.58064516129032	81.45161290322581
475	80.2083	70.8333	73.9583	79.1667	70.2128	68.9655	66.6667				475	85.8268	86.61417322834646	82.67716535433071	71.65354330708661	65.87301587301587	71.7742	80.64516129032258
476	83.3333	72.9167	65.625	77.0833	73.4043	72.4138	66.6667				476	84.25196850393701	87.4016	84.25196850393701	85.03937007874016	62.698412698412696	72.58064516129032	79.03225806451613
477	83.3333	71.875	73.9583	77.0833	73.4043	72.4138	71.2644				477	81.88976377952756	89.76377952755905	79.5276	85.03937007874016	61.904761904761905	72.58064516129032	81.45161290322581
478	84.375	66.6667	78.125	75	70.2128	74.7126	73.5632				478	88.18897637795276	88.18897637795276	83.46456692913385	74.80314960629921	61.904761904761905	71.7742	73.38709677419355
479	83.3333	66.6667	71.875	76.0417	74.4681	74.7126	71.2644				479	85.03937007874016	87.4016	82.67716535433071	71.65354330708661	66.66666666666667	75	78.2258
480	83.3333	75	72.9167	75	79.7872	67.8161	70.1149				480	85.8268	90.55118110236221	85.03937007874016	70.86614173228347	67.46031746031746	72.58064516129032	80.64516129032258
481	83.3333	70.8333	80.2083	70.8333	76.5957	74.7126	68.9655				481	85.8268	91.33858267716535	81.10236220472441	70.07874015748031	61.904761904761905	75.80645161290323	79.83870967741936
482	84.375	66.6667	76.0417	76.0417	68.0851	63.2184	66.6667				482	89.76377952755905	88.18897637795276	77.16535433070867	87.4016	56.34920634920635	67.74193548387096	79.03225806451613
483	81.25	70.8333	84.375	69.7917	79.7872	73.5632	73.5632				483	84.25196850393701	88.18897637795276	85.03937007874016	75.59055118110236	59.523809523809526	75	81.45161290322581
484	89.5833	71.875	80.2083	73.9583	76.5957	71.2644	70.1149				484	88.97637795275591	88.18897637795276	81.10236220472441	81.88976377952756	64.28571428571429	75.80645161290323	81.45161290322581
485	84.375	72.9167	76.0417	78.125	78.7234	70.1149	67.8161				485	87.4016	87.4016	78.74015748031496	85.03937007874016	65.07936507936508	73.38709677419355	79.83870967741936
486	84.375	71.875	76.0417	73.9583	73.4043	73.5632	70.1149				486	90.55118110236221	87.4016	85.03937007874016	75.59055118110236	65.07936507936508	74.19354838709677	78.2258
487	90.625	73.9583	83.3333	82.2917	70.2128	75.8621	70.1149				487	86.61417322834646	88.18897637795276	83.46456692913385	85.03937007874016	59.523809523809526	75	75
488	90.625	63.5417	72.9167	80.2083	75.5319	74.7126	64.3678				488	85.8268	85.03937007874016	82.67716535433071	85.8268	63.492063492063494	75	80.64516129032258
489	86.4583	68.75	75	65.625	75.5319	72.4138	71.2644				489	85.8268	90.55118110236221	82.67716535433071	76.37795275590551	57.142857142857146	72.58064516129032	76.61290322580645
490	86.4583	70.8333	72.9167	68.75	64.8936	72.4138	65.5172				490	82.67716535433071	89.76377952755905	80.31496062992126	71.65354330708661	60.317460317460316	75.80645161290323	78.2258
491	84.375	72.9167	75	80.2083	78.7234	68.9655	68.9655				491	87.4016	88.97637795275591	82.67716535433071	85.03937007874016	66.66666666666667	71.7742	80.64516129032258
492	77.0833	67.7083	78.125	78.125	73.4043	68.9655	66.6667				492	85.03937007874016	87.4016	81.88976377952756	71.65354330708661	68.25396825396825	72.58064516129032	78.2258
493	86.4583	71.875	73.9583	79.1667	71.2766	70.1149	71.2644				493	88.18897637795276	85.8268	81.88976377952756	74.80314960629921	58.73015873015873	71.7742	77.41935483870968
494	75	71.875	73.9583	75	78.7234	74.7126	58.6207				494	86.61417322834646	86.61417322834646	84.25196850393701	74.80314960629921	65.87301587301587	74.19354838709677	82.25806451612904
495	76.0417	69.7917	77.0833	80.2083	71.2766	71.2644	66.6667				495	79.5276	90.55118110236221	84.25196850393701	85.03937007874016	57.142857142857146	70.96774193548387	74.19354838709677
496	87.5	69.7917	75	78.125	77.6596	68.9655	66.6667				496	85.8268	88.97637795275591	83.46456692913385	77.16535433070867	65.87301587301587	71.7742	81.45161290322581
497	84.375	67.7083	76.0417	79.1667	73.4043	73.5632	67.8161				497	83.46456692913385	87.4016	81.88976377952756	77.95275590551181	59.523809523809526	72.58064516129032	76.61290322580645
498	88.5417	71.875	81.25	71.875	74.4681	72.4138	66.6667				498	88.97637795275591	84.25196850393701	81.10236220472441	74.01574803149606	62.698412698412696	70.96774193548387	79.03225806451613
499	81.25	71.875	78.125	76.0417	77.6596	72.4138	66.6667				499	86.61417322834646	88.18897637795276	81.10236220472441	78.74015748031496	64.28571428571429	71.7742	82.25806451612904
500	76.0417	70.8333	77.0833	78.125	75.5319	72.4138	60.9195				500	88.97637795275591	86.61417322834646	82.67716535433071	81.10236220472441	65.07936507936508	71.7742	80.64516129032258
501	84.375	71.875	80.2083	75	74.4681	70.1149	65.5172				501	89.76377952755905	88.18897637795276	86.61417322834646	70.86614173228347	63.492063492063494	75	78.2258
502	86.4583	71.875	76.0417	73.9583	76.5957	72.4138	70.1149				502	85.8268	88.18897637795276	77.95275590551181	84.25196850393701	62.698412698412696	75	76.61290322580645
503	86.4583	67.7083	77.0833	78.125	75.5319	74.7126	70.1149				503	86.61417322834646	88.18897637795276	84.25196850393701	85.8268	63.492063492063494	72.58064516129032	79.83870967741936
504	81.25	70.8333	76.0417	78.125	73.4043	70.1149	67.8161				504	84.25196850393701	91.33858267716535	81.88976377952756	71.65354330708661	62.698412698412696	70.96774193548387	81.45161290322581
505	76.0417	69.7917	72.9167	72.9167	73.4043	70.1149	65.5172				505	85.03937007874016	90.55118110236221	82.67716535433071	72.44094488188976	65.07936507936508	71.7742	81.45161290322581
506	85.4167	71.875	76.0417	66.6667	76.5957	68.9655	65.5172				506	87.4016	90.55118110236221	78.74015748031496	76.37795275590551	65.07936507936508	70.96774193548387	80.64516129032258
507	89.5833	68.75	80.2083	71.875	71.2766	71.2644	68.9655				507	88.18897637795276	88.97637795275591	86.61417322834646	81.10236220472441	58.73015873015873	72.58064516129032	79.03225806451613
508	86.4583	69.7917	76.0417	72.9167	73.4043	74.7126	65.5172				508	90.55118110236221	88.18897637795276	86.61417322834646	79.5276	62.698412698412696	75.80645161290323	82.25806451612904
509	87.5	68.75	77.0833	80.2083	77.6596	68.9655	68.9655				509	88.18897637795276	88.18897637795276	81.88976377952756	81.10236220472441	65.07936507936508	69.35483870967742	78.2258
510	84.375	70.8333	78.125	67.7083	78.7234	60.9195	65.5172				510	85.8268	86.61417322834646	81.10236220472441	76.37795275590551	67.46031746031746	73.38709677419355	80.64516129032258
511	87.5	72.9167	77.0833	77.0833	71.2766	66.6667	63.2184				511	85.8268	86.61417322834646	81.88976377952756	84.25196850393701	61.904761904761905	72.58064516129032	78.2258
512	77.0833	71.875	73.9583	71.875	77.6596	73.5632	70.1149				512	89.76377952755905	84.25196850393701	81.88976377952756	75.59055118110236	61.904761904761905	75.80645161290323	78.2258
513	84.375	65.625	79.1667	82.2917	72.3404	67.8161	68.9655				513	85.03937007874016	86.61417322834646	82.67716535433071	80.31496062992126	56.34920634920635	70.16129032258064	75.80645161290323
514	82.2917	75	79.1667	75	68.0851	75.8621	72.4138				514	85.8268	86.61417322834646	85.03937007874016	80.31496062992126	62.698412698412696	74.19354838709677	83.06451612903226
515	84.375	72.9167	73.9583	71.875	74.4681	73.5632	70.1149				515	90.55118110236221	88.97637795275591	81.88976377952756	75.59055118110236	59.523809523809526	73.38709677419355	80.64516129032258
516	85.4167	64.5833	81.25	73.9583	64.8936	66.6667	64.3678				516	85.03937007874016	88.18897637795276	82.67716535433071	80.31496062992126	58.73015873015873	70.16129032258064	79.03225806451613
517	83.3333	70.8333	78.125	69.7917	75.5319	73.5632	67.8161				517	86.61417322834646	89.76377952755905	80.31496062992126	76.37795275590551	68.25396825396825	74.19354838709677	79.83870967741936
518	78.125	71.875	79.1667	77.0833	74.4681	73.5632	68.9655				518	85.03937007874016	86.61417322834646	81.10236220472441	78.74015748031496	60.317460317460316	74.19354838709677	80.64516129032258
519	86.4583	70.8333	73.9583	73.9583	73.4043	70.1149	68.9655				519	84.25196850393701	86.61417322834646	83.46456692913385	80.31496062992126	62.698412698412696	72.58064516129032	79.03225806451613
520	85.4167	71.875	70.8333	75	69.1489	72.4138	65.5172				520	85.03937007874016	88.97637795275591	77.16535433070867	81.10236220472441	65.07936507936508	70.96774193548387	78.2258
521	86.4583	66.6667	78.125	75	74.4681	73.5632	71.2644				521	84.25196850393701	88.18897637795276	81.10236220472441	81.10236220472441	61.111111111111114	75	78.2258
522	82.2917	72.9167	79.1667	79.1667	73.4043	72.4138	66.6667				522	88.97637795275591	87.4016	83.46456692913385	82.67716535433071	63.492063492063494	71.7742	79.03225806451613
523	86.4583	72.9167	82.2917	69.7917	72.3404	74.7126	65.5172				523	89.76377952755905	89.76377952755905	86.61417322834646	75.59055118110236	60.317460317460316	75.80645161290323	83.06451612903226
524	89.5833	75	76.0417	68.75	72.3404	73.5632	72.4138				524	86.61417322834646	89.76377952755905	80.31496062992126	71.65354330708661	65.07936507936508	73.38709677419355	80.64516129032258
525	82.2917	75	81.25	78.125	77.6596	66.6667	67.8161				525	85.8268	88.18897637795276	81.88976377952756	81.10236220472441	65.07936507936508	75	80.64516129032258
526	87.5	68.75	77.0833	77.0833	75.5319	70.1149	72.4138				526	86.61417322834646	90.55118110236221	81.10236220472441	77.95275590551181	58.73015873015873	72.58064516129032	78.2258
527	88.5417	70.8333	70.8333	71.875	73.4043	70.1149	68.9655				527	85.8268	89.76377952755905	81.88976377952756	73.22834645669292	61.904761904761905	71.7742	83.06451612903226
528	79.1667	76.0417	75	79.1667	73.4043	68.9655	68.9655				528	85.03937007874016	88.18897637795276	81.88976377952756	81.88976377952756	62.698412698412696	70.16129032258064	82.25806451612904
529	90.625	72.9167	80.2083	80.2083	71.2766	70.1149	64.3678				529	86.61417322834646	86.61417322834646	79.5276	77.95275590551181	64.28571428571429	72.58064516129032	79.83870967741936
530	80.2083	69.7917	82.2917	77.0833	72.3404	70.1149	70.1149				530	85.8268	88.97637795275591	82.67716535433071	81.88976377952756	57.93650793650794	77.41935483870968	81.45161290322581
531	83.3333	69.7917	78.125	75	69.1489	72.4138	68.9655				531	88.18897637795276	89.76377952755905	80.31496062992126	78.74015748031496	57.93650793650794	73.38709677419355	79.83870967741936
532	81.25	67.7083	83.3333	72.9167	74.4681	65.5172	66.6667				532	85.8268	86.61417322834646	83.46456692913385	77.16535433070867	67.46031746031746	71.7742	79.83870967741936
533	79.1667	73.9583	77.0833	81.25	78.7234	65.5172	64.3678				533	86.61417322834646	88.97637795275591	83.46456692913385	81.88976377952756	63.492063492063494	75	80.64516129032258
534	80.2083	68.75	79.1667	78.125	75.5319	75.8621	65.5172				534	86.61417322834646	88.97637795275591	84.25196850393701	86.61417322834646	64.28571428571429	72.58064516129032	80.64516129032258
535	89.5833	71.875	79.1667	71.875	70.2128	72.4138	71.2644				535	86.61417322834646	88.97637795275591	81.88976377952756	74.80314960629921	65.07936507936508	70.96774193548387	79.03225806451613
536	85.4167	76.0417	77.0833	66.6667	77.6596	78.1609	71.2644				536	89.76377952755905	87.4016	83.46456692913385	74.01574803149606	61.111111111111114	72.58064516129032	81.45161290322581
537	85.4167	71.875	79.1667	78.125	74.4681	71.2644	72.4138				537	87.4016	90.55118110236221	82.67716535433071	81.10236220472441	62.698412698412696	70.16129032258064	77.41935483870968
538	88.5417	67.7083	72.9167	79.1667	72.3404	72.4138	70.1149				538	83.46456692913385	86.61417322834646	81.10236220472441	81.10236220472441	62.698412698412696	75	83.06451612903226
539	89.5833	72.9167	75	77.0833	68.0851	71.2644	67.8161				539	84.25196850393701	87.4016	79.5276	78.74015748031496	57.142857142857146	71.7742	79.83870967741936
540	82.2917	69.7917	82.2917	76.0417	72.3404	74.7126	72.4138				540	82.67716535433071	90.55118110236221	82.67716535433071	77.16535433070867	60.317460317460316	76.61290322580645	80.64516129032258
541	86.4583	68.75	75	82.2917	69.1489	72.4138	70.1149				541	88.18897637795276	89.76377952755905	77.95275590551181	81.10236220472441	62.698412698412696	66.93548387096774	83.87096774193549
542	86.4583	67.7083	75	78.125	71.2766	68.9655	67.8161				542	86.61417322834646	90.55118110236221	84.25196850393701	74.80314960629921	60.317460317460316	75	77.41935483870968
543	87.5	72.9167	80.2083	79.1667	72.3404	71.2644	73.5632				543	86.61417322834646	88.18897637795276	85.8268	81.10236220472441	59.523809523809526	73.38709677419355	77.41935483870968
544	85.4167	67.7083	81.25	76.0417	65.9574	65.5172	68.9655				544	88.18897637795276	86.61417322834646	84.25196850393701	81.88976377952756	61.904761904761905	72.58064516129032	82.25806451612904
545	85.4167	69.7917	77.0833	77.0833	68.0851	70.1149	72.4138				545	88.97637795275591	88.18897637795276	84.25196850393701	84.25196850393701	56.34920634920635	74.19354838709677	85.48387096774194
546	83.3333	70.8333	79.1667	79.1667	74.4681	66.6667	67.8161				546	85.8268	88.18897637795276	81.10236220472441	77.16535433070867	57.93650793650794	72.58064516129032	81.45161290322581
547	82.2917	66.6667	80.2083	80.2083	67.0213	64.3678	67.8161				547	85.8268	87.4016	81.10236220472441	85.03937007874016	61.111111111111114	75.80645161290323	83.06451612903226
548	88.5417	75	79.1667	77.0833	69.1489	68.9655	67.8161				548	89.76377952755905	87.4016	84.25196850393701	80.31496062992126	66.66666666666667	76.61290322580645	83.06451612903226
549	80.2083	68.75	78.125	75	75.5319	68.9655	71.2644				549	87.4016	91.33858267716535	79.5276	86.61417322834646	63.492063492063494	67.74193548387096	80.64516129032258
550	80.2083	71.875	72.9167	76.0417	73.4043	66.6667	66.6667				550	86.61417322834646	95.2756	81.88976377952756	74.01574803149606	65.87301587301587	66.12903225806451	79.83870967741936
551	77.0833	69.7917	71.875	80.2083	73.4043	70.1149	64.3678				551	84.25196850393701	91.33858267716535	81.10236220472441	83.46456692913385	63.492063492063494	74.19354838709677	79.03225806451613
[truncated: 448 more rows]

[truncated: 6 more sheets: FigS5A, FigS5B, FigS5C, FigS9A, FigS9B, FigS9C]
